# Supplementary material for: Systematics of testudacarine torrent mites (Acari, Hydrachnidia, Torrenticolidae) with descriptions of 13 new species from North America
Source: Zookeys. 2016 Apr 21;(582):13–110. doi: 10.3897/zookeys.582.7684 (PMC4857046; doi:10.3897/zookeys.582.7684)
Supplement: XML Treatment for Torrenticolidae [file zookeys.582.7684-treatment1.xml]

<!DOCTYPE tp:taxon-treatment
  PUBLIC "-//TaxonX//DTD Taxonomic Treatment Publishing DTD v0 20100105//EN" "tax-treatment-NSO.dtd">
<tp:taxon-treatment xmlns:tp="http://www.plazi.org/taxpub"><tp:treatment-meta><kwd-group><label>Taxon classification</label><kwd><named-content content-type="kingdom">Animalia</named-content></kwd><kwd><named-content content-type="order">Trombidiformes</named-content></kwd><kwd><named-content content-type="family">Torrenticolidae</named-content></kwd></kwd-group><mixed-citation publication-type="journal"><person-group><name><surname>O’Neill</surname><given-names>Joseph C.</given-names></name><name><surname>Fisher</surname><given-names>J. Ray</given-names></name><name><surname>Nelson</surname><given-names>Whitney A.</given-names></name><name><surname>Skvarla</surname><given-names>Micheal J.</given-names></name><name><surname>Fisher</surname><given-names>Danielle M.</given-names></name><name><surname>Dowling</surname><given-names>Ashley P. G.</given-names></name></person-group><article-title>Systematics of testudacarine torrent mites (<tp:taxon-name><tp:taxon-name-part taxon-name-part-type="subclass">Acari</tp:taxon-name-part></tp:taxon-name>, <tp:taxon-name><tp:taxon-name-part taxon-name-part-type="above-genus">Hydrachnidia</tp:taxon-name-part></tp:taxon-name>, <tp:taxon-name><tp:taxon-name-part taxon-name-part-type="genus">Torrenticolidae</tp:taxon-name-part></tp:taxon-name>) with descriptions of 13 new species from North America</article-title><source>Zookeys</source><day>21</day><month>4</month><year>2016</year><volume>2016</volume><issue>582</issue><fpage>13</fpage><lpage>110</lpage><pub-id pub-id-type="doi">10.3897/zookeys.582.7684</pub-id></mixed-citation></tp:treatment-meta><tp:nomenclature><tp:taxon-name>
            <tp:taxon-name-part taxon-name-part-type="genus">Torrenticolidae</tp:taxon-name-part>
            <object-id xmlns:xlink="http://www.w3.org/1999/xlink" content-type="zoobank" xlink:type="simple">http://zoobank.org/F4D093F6-B225-4E9B-999E-9956A9866564</object-id>
          </tp:taxon-name><tp:taxon-authority>Piersig, 1902</tp:taxon-authority></tp:nomenclature><tp:treatment-sec sec-type="Note"><title>Note.</title><p>See <xref ref-type="bibr" rid="B23">Fisher et al. (2015)</xref> for diagnosis.</p></tp:treatment-sec><ref-list><ref id="B23"><mixed-citation xmlns:xlink="http://www.w3.org/1999/xlink" xlink:type="simple">
          <person-group><name name-style="western"><surname>Fisher</surname><given-names>JR</given-names></name><name name-style="western"><surname>Fisher</surname><given-names>DM</given-names></name><name name-style="western"><surname>Nelson</surname><given-names>WA</given-names></name><name name-style="western"><surname>O’Neill</surname><given-names>JC</given-names></name><name name-style="western"><surname>Skvarla</surname><given-names>MJ</given-names></name><name name-style="western"><surname>Radwell</surname><given-names>AJ</given-names></name><name name-style="western"><surname>Ochoa</surname><given-names>R</given-names></name><name name-style="western"><surname>Bauchan</surname><given-names>G</given-names></name><name name-style="western"><surname>Dowling</surname><given-names>APG</given-names></name></person-group> (<year>2015</year>) <article-title>An integrative description of <italic><tp:taxon-name><tp:taxon-name-part taxon-name-part-type="genus">Torrenticola</tp:taxon-name-part> <tp:taxon-name-part taxon-name-part-type="species">trimaculata</tp:taxon-name-part></tp:taxon-name></italic> sp. nov. (<tp:taxon-name><tp:taxon-name-part taxon-name-part-type="clade">Parasitengona</tp:taxon-name-part></tp:taxon-name>: <tp:taxon-name><tp:taxon-name-part taxon-name-part-type="genus">Torrenticolidae</tp:taxon-name-part></tp:taxon-name>), a three-spotted, riffle- dwelling mite from eastern North America: morphology, phylogenetics, and taxonomic history of the genus.</article-title> <source>Acarologia</source> <volume>55</volume>: <fpage>71</fpage>–<lpage>116</lpage>. doi: <ext-link xlink:type="simple" ext-link-type="doi" xlink:href="10.1051/acarologia/20152155">10.1051/acarologia/20152155</ext-link></mixed-citation></ref></ref-list></tp:taxon-treatment>
