# Supplementary material for: Systematics of testudacarine torrent mites (Acari, Hydrachnidia, Torrenticolidae) with descriptions of 13 new species from North America
Source: Zookeys. 2016 Apr 21;(582):13–110. doi: 10.3897/zookeys.582.7684 (PMC4857046; doi:10.3897/zookeys.582.7684)
Supplement: XML Treatment for Testudacarinae [file zookeys.582.7684-treatment2.xml]

<!DOCTYPE tp:taxon-treatment
  PUBLIC "-//TaxonX//DTD Taxonomic Treatment Publishing DTD v0 20100105//EN" "tax-treatment-NSO.dtd">
<tp:taxon-treatment xmlns:tp="http://www.plazi.org/taxpub"><tp:treatment-meta><kwd-group><label>Taxon classification</label><kwd><named-content content-type="kingdom">Animalia</named-content></kwd><kwd><named-content content-type="order">Trombidiformes</named-content></kwd><kwd><named-content content-type="family">Torrenticolidae</named-content></kwd></kwd-group><mixed-citation publication-type="journal"><person-group><name><surname>O’Neill</surname><given-names>Joseph C.</given-names></name><name><surname>Fisher</surname><given-names>J. Ray</given-names></name><name><surname>Nelson</surname><given-names>Whitney A.</given-names></name><name><surname>Skvarla</surname><given-names>Micheal J.</given-names></name><name><surname>Fisher</surname><given-names>Danielle M.</given-names></name><name><surname>Dowling</surname><given-names>Ashley P. G.</given-names></name></person-group><article-title>Systematics of testudacarine torrent mites (<tp:taxon-name><tp:taxon-name-part taxon-name-part-type="subclass">Acari</tp:taxon-name-part></tp:taxon-name>, <tp:taxon-name><tp:taxon-name-part taxon-name-part-type="above-genus">Hydrachnidia</tp:taxon-name-part></tp:taxon-name>, <tp:taxon-name><tp:taxon-name-part taxon-name-part-type="genus">Torrenticolidae</tp:taxon-name-part></tp:taxon-name>) with descriptions of 13 new species from North America</article-title><source>Zookeys</source><day>21</day><month>4</month><year>2016</year><volume>2016</volume><issue>582</issue><fpage>13</fpage><lpage>110</lpage><pub-id pub-id-type="doi">10.3897/zookeys.582.7684</pub-id></mixed-citation></tp:treatment-meta><tp:nomenclature><tp:taxon-name>
            <tp:taxon-name-part taxon-name-part-type="subfamily">Testudacarinae</tp:taxon-name-part>
            <object-id xmlns:xlink="http://www.w3.org/1999/xlink" content-type="zoobank" xlink:type="simple">http://zoobank.org/82730C11-1A78-4B39-8F74-6AD8ACF83A04</object-id>
          </tp:taxon-name><tp:taxon-authority>Cook, 1974</tp:taxon-authority><tp:nomenclature-citation-list><tp:nomenclature-citation><tp:taxon-name>
            <tp:taxon-name-part taxon-name-part-type="subfamily">Testudacarinae</tp:taxon-name-part>
            <object-id xmlns:xlink="http://www.w3.org/1999/xlink" content-type="zoobank" xlink:type="simple">http://zoobank.org/82730C11-1A78-4B39-8F74-6AD8ACF83A04</object-id>
          </tp:taxon-name><comment><xref ref-type="bibr" rid="B15">Cook 1974</xref>: 145–146; <xref ref-type="bibr" rid="B49">Imamura 1976</xref>: 279; <xref ref-type="bibr" rid="B25">Fuste 1980</xref>: H7; <xref ref-type="bibr" rid="B103">Viets 1987</xref>: 222, 724; <xref ref-type="bibr" rid="B4">Bader 1988</xref>: 90; <xref ref-type="bibr" rid="B93">Smith and Cook 1991</xref>: 529, 552, 564–565, 574, 582; <xref ref-type="bibr" rid="B16">Cramer 1992</xref>: 13–14; <xref ref-type="bibr" rid="B108">Wiles 1997a</xref>: 192, 194, 199–200, 205, 209; <xref ref-type="bibr" rid="B40">Harvey 1998</xref>: 67; <xref ref-type="bibr" rid="B94">Smith and Cook 1999</xref>: 115; <xref ref-type="bibr" rid="B97">Smith et al. 2001</xref>: 579, 592, 608, 625, 645; <xref ref-type="bibr" rid="B28">Guo and Jin 2005</xref>: 70; <xref ref-type="bibr" rid="B1">Abé 2005</xref>: 120; <xref ref-type="bibr" rid="B2">Abé 2006</xref>: 6; <xref ref-type="bibr" rid="B20">Davids et al. 2007</xref>: 243; <xref ref-type="bibr" rid="B27">Goldschmidt 2007</xref>: 444; <xref ref-type="bibr" rid="B10">Boyaci and Özkan 2008</xref>: 364; <xref ref-type="bibr" rid="B107">Walter et al. 2009</xref>: 264; <xref ref-type="bibr" rid="B114">Zhang and Guo 2010</xref>: 117–118; <xref ref-type="bibr" rid="B52">Jin et al. 2010</xref>: 111; <xref ref-type="bibr" rid="B95">Smith et al. 2010</xref>: 492, 522, 535, 550, 566; <xref ref-type="bibr" rid="B29">Guo and Zhang 2011</xref>: 46, 48–49; <xref ref-type="bibr" rid="B21">Esen and Erman 2014</xref>: 39; <xref ref-type="bibr" rid="B80">Proctor et al. 2015</xref>: 622; <xref ref-type="bibr" rid="B23">Fisher et al. 2015</xref>: 83–84.</comment></tp:nomenclature-citation><!--PageBreak--></tp:nomenclature-citation-list></tp:nomenclature><tp:treatment-sec sec-type="Subfamilial diagnosis"><title>Subfamilial diagnosis.</title><p>For larval diagnosis see <xref ref-type="bibr" rid="B88">Smith (1982)</xref>. Adults differ from torrenticolines in having three pairs of acetabula (six in <tp:taxon-name><tp:taxon-name-part taxon-name-part-type="subfamily">Torrenticolinae</tp:taxon-name-part></tp:taxon-name>); condyles present over the insertions of leg-IV; long posterio-dorsal subcapitular apodemes (also long in <italic><tp:taxon-name><tp:taxon-name-part taxon-name-part-type="genus">Monatractides</tp:taxon-name-part></tp:taxon-name></italic>); a ridge extending anteriorly from the leg-IV socket; and a ring of platelets closely affiliated with the central dorsal plate, i.e., not hidden within a dorsal furrow as in torrenticolines (Fig. <xref ref-type="fig" rid="F1">1</xref>). They are further characterized by having a single anterio-medial dorsal platelet and pedipalps without ventral projections, although some torrenticolines also have these characters. <tp:taxon-name><tp:taxon-name-part taxon-name-part-type="subfamily">Testudacarinae</tp:taxon-name-part></tp:taxon-name> can be further diagnosed by the following combination of characters. Medial dorsal plate exhibiting secondary and occasionally tertiary sclerotization. Dorsal platelets variable in size, shape, and coloration. Anterio-medial platelet smaller than anterio-lateral platelets and trapeziform (rounded to rectangular). Anterio-lateral platelets long with anterior bulge and posterior tapering. Seven pairs of lateral platelets present. Lateral-platelet-2, -4, and -6 large and elongate and -1, -3, -5, and -7 smaller and rounded. Lateral-platelet-3 highly variable and positioned either anterior or lateral to lateral-platelet-4. Lateral-platelet-4 highly variable in shape mostly depending on lateral-platelet-3 position. Dorso-glandularia-2 and post-ocularial setae located together on anterio-lateral platelet. Dorso-glandularia-3, -5, and -6 located on lateral-platelet-1, -5, and -7 respectively. Dorso-glandularia-4 located on the large medial dorsal plate. Latero-glandularia-4 located on lateral-platelet-3. Ventro-glandularia-3 posterior to coxae-IV (on coxae-IV in other torrenticolids). Coxo-glandularia-4 located at tip of coxae-I (as in <italic><tp:taxon-name><tp:taxon-name-part taxon-name-part-type="genus">Monatractides</tp:taxon-name-part></tp:taxon-name></italic> and many <italic><tp:taxon-name><tp:taxon-name-part taxon-name-part-type="genus">Torrenticola</tp:taxon-name-part></tp:taxon-name></italic>). Pedipalp, femur, and genu with plumose setae ventrally. Also similar to <italic><tp:taxon-name><tp:taxon-name-part taxon-name-part-type="genus">Monatractides</tp:taxon-name-part></tp:taxon-name></italic>, posterio-dorsal subcapitular apodemes are long. Rostrum short.</p></tp:treatment-sec><tp:treatment-sec sec-type="Distribution"><title>Distribution.</title><p>Testudacarines have been reported on many occasions outside of their original descriptions. Furthermore, the Canadian National Collection in Ottawa, Canada includes thousands of testudacarines collected from across most of North America (<xref ref-type="bibr" rid="B95">Smith et al. 2010</xref>). In Asia there have only been a handful of additional reports (<xref ref-type="bibr" rid="B106">Walter 1929</xref>, <xref ref-type="bibr" rid="B76">Pešić and Smit 2007</xref>, <xref ref-type="bibr" rid="B52">Jin et al. 2010</xref>, <xref ref-type="bibr" rid="B63">Morimoto 2012</xref>). This is not completely due to a lack of torrenticolid work in Asia, for an extensive list see <xref ref-type="bibr" rid="B107">Walter et al. (2009</xref>, pg. 256) and <xref ref-type="bibr" rid="B23">Fisher et al. (2015)</xref>. Extensive work has also been done on water mites in Europe, Africa, and Australia without any reports of testudacarines. Therefore, testudacarines are currently thought to be widely distributed throughout most of North America (with southern limits in Mexico and northern limits around the 60<sup>th</sup> parallel), and sparsely distributed in parts of Asia.</p></tp:treatment-sec><tp:treatment-sec sec-type="Remarks"><title>Remarks.</title><p>The three pairs of acetabula, coxae-IV condyles, and “generalized” pedipalps are plesiomorhphic states that clearly show testudacarines as retaining ancestral torrenticolid characteristics (<xref ref-type="bibr" rid="B108">Wiles 1997a</xref>). <xref ref-type="bibr" rid="B108">Wiles (1997a)</xref> and other authors suggest latero-glandularia-3 is present on the dorsum of testudacarines. However, we suggest that this is latero-glandularia-4 due to its posterior-most positioning. We also detail sexually dimorphic characters (Fig. <xref ref-type="fig" rid="F7">7</xref>). Although <xref ref-type="bibr" rid="B30">Habeeb (1954)</xref> first noted differences between the sexes of <italic><tp:taxon-name><tp:taxon-name-part taxon-name-part-type="genus">Testudacarus</tp:taxon-name-part> <tp:taxon-name-part taxon-name-part-type="species">vulgaris</tp:taxon-name-part></tp:taxon-name></italic>, he did not present these distinctions in their wider context as overall conditions of <tp:taxon-name><tp:taxon-name-part taxon-name-part-type="subfamily">Testudacarinae</tp:taxon-name-part></tp:taxon-name>. Sexual dimorphism present in <tp:taxon-name><tp:taxon-name-part taxon-name-part-type="subfamily">Testudacarinae</tp:taxon-name-part></tp:taxon-name> include: 1) female dorso-glandularia-4 positioned closer to the muscle <!--PageBreak--><!--PageBreak-->scars; 2) dorsal secondary sclerotization always present in females and usually absent in males (very small if present in males); 3) female coxae-II+III midline short; 4) genital field almost entirely enveloped by coxal field in females but only around half of male genital field within coxal field; 5) females idiosoma larger and rounder (males around 80% of female size) with less of the ventral shield composed of coxal field; and 6) excretory pore well separated from ventral line of secondary sclerotization in females, and is either in direct contact with or nearly so in males.</p><fig id="F7" position="float" orientation="portrait"><label>Figure 7.</label><caption><p>Testudacarine sexual dimorphism: female dorsal shield (<bold>A</bold>) and ventral shield (<bold>C</bold>) differing from male (<bold>B, D</bold>) by the following characters: 1) dorso-glandularia-4 positioned far closer to muscle scares; 2) area of secondary sclerotization always present (males rarely present; very small if present); 3) with shorter coxae-II+III midline; 4) genital field enveloped by coxal field; 5) larger and rounder body (males around 80% of female size); 6) excretory pore well separated from ventral line of secondary sclerotization.</p></caption><graphic xmlns:xlink="http://www.w3.org/1999/xlink" xlink:href="zookeys-582-013-g007.jpg" position="float" orientation="portrait" xlink:type="simple" id="oo_86198.jpg"/></fig></tp:treatment-sec><tp:treatment-sec><!--Section generated to contain objects referenced in tp:taxon-treatment.--><fig id="F1" position="float" orientation="portrait"><label>Figure 1.</label><caption><p>Testudacarine male dorsum (generalized): (<bold>Left</bold>) – anterio-medial platelet (amp); anterio-lateral platelet (alp); dorsal plate (dp); lateral platelets (lp); (<bold>Right</bold>) – dorso-glandularia (dg); post-ocularial setae (pos); dorsal membrane (dm); lyriffisures (l); muscle scars (ms); latero-glandularia (lg).</p></caption><graphic xmlns:xlink="http://www.w3.org/1999/xlink" xlink:href="zookeys-582-013-g001.jpg" position="float" orientation="portrait" xlink:type="simple" id="oo_86192.jpg"/></fig></tp:treatment-sec><ref-list><ref id="B15"><mixed-citation xmlns:xlink="http://www.w3.org/1999/xlink" xlink:type="simple">
          <person-group><name name-style="western"><surname>Cook</surname><given-names>DR</given-names></name></person-group> (<year>1974</year>) <article-title>Water mite genera and subgenera.</article-title> <source>Memoirs of the American Entomological Institute</source> <volume>21</volume>: <fpage>1</fpage>–<lpage>841</lpage>.</mixed-citation></ref><ref id="B49"><mixed-citation xmlns:xlink="http://www.w3.org/1999/xlink" xlink:type="simple">
          <person-group><name name-style="western"><surname>Imamura</surname><given-names>T</given-names></name></person-group> (<year>1976</year>) <article-title>Two new species of water-mites from Nikko National Park, Japan.</article-title> <source>Annotationes Zoologicae Japonenses</source> <volume>49</volume>: <fpage>279</fpage>–<lpage>284</lpage>.</mixed-citation></ref><ref id="B25"><mixed-citation xmlns:xlink="http://www.w3.org/1999/xlink" xlink:type="simple">
          <person-group><name name-style="western"><surname>Fuste</surname><given-names>LA</given-names></name></person-group> (<year>1980</year>) <article-title>Effects of the Mount St. Helens eruption on the benthic fauna of the Toutle River, Muddy River, and Pine Creek Drainage Basins, Washington.</article-title> <source>Geological Survey Circular</source> <volume>850-H</volume>, <size units="page">19 pp</size>.</mixed-citation></ref><ref id="B103"><mixed-citation xmlns:xlink="http://www.w3.org/1999/xlink" xlink:type="simple">
          <person-group><name name-style="western"><surname>Viets</surname><given-names>KO</given-names></name></person-group> (<year>1987</year>) <article-title>Die milben des Süßwassers (<tp:taxon-name><tp:taxon-name-part taxon-name-part-type="above-genus">Hydrachnellae</tp:taxon-name-part></tp:taxon-name> und <tp:taxon-name><tp:taxon-name-part taxon-name-part-type="family">Halacaridae</tp:taxon-name-part></tp:taxon-name> [part.], <tp:taxon-name><tp:taxon-name-part taxon-name-part-type="subclass">Acari</tp:taxon-name-part></tp:taxon-name>). 2: Katalog.</article-title> <source>Sonderbände des Naturwissenschaftlichen Vereins in Hamburg</source> <volume>8</volume>: <fpage>1</fpage>–<lpage>1012</lpage>. [In German]</mixed-citation></ref><ref id="B4"><mixed-citation xmlns:xlink="http://www.w3.org/1999/xlink" xlink:type="simple">
          <person-group><name name-style="western"><surname>Bader</surname><given-names>C</given-names></name></person-group> (<year>1988</year>) <article-title>Die <tp:taxon-name><tp:taxon-name-part taxon-name-part-type="genus">Torrenticolidae</tp:taxon-name-part></tp:taxon-name> (<tp:taxon-name><tp:taxon-name-part taxon-name-part-type="subclass">Acari</tp:taxon-name-part></tp:taxon-name>, Hydrachnaellae). Eine abklärende studie über eine schwierige Wassermilben-Familie.</article-title> <source>Revue Suisse de Zoologie</source> <volume>95</volume>: <fpage>87</fpage>–<lpage>98</lpage>. doi: <ext-link xlink:type="simple" ext-link-type="doi" xlink:href="10.5962/bhl.part.79640">10.5962/bhl.part.79640</ext-link></mixed-citation></ref><ref id="B93"><mixed-citation xmlns:xlink="http://www.w3.org/1999/xlink" xlink:type="simple">
          <person-group><name name-style="western"><surname>Smith</surname><given-names>IM</given-names></name><name name-style="western"><surname>Cook</surname><given-names>DR</given-names></name></person-group> (<year>1991</year>) <article-title>Water mites (Hydrachnidiae) and other arachnids.</article-title> In: <person-group><name name-style="western"><surname>Thorp</surname><given-names>JH</given-names></name><name name-style="western"><surname>Covich</surname><given-names>AP</given-names></name></person-group> (<role>Eds</role>) <source>Ecology and Classification of North American Freshwater Invertebrates</source>. <publisher-name>Academic Press</publisher-name>, <publisher-loc>San Diego</publisher-loc>, <fpage>523</fpage>–<lpage>592</lpage>.</mixed-citation></ref><ref id="B16"><mixed-citation xmlns:xlink="http://www.w3.org/1999/xlink" xlink:type="simple">
          <person-group><name name-style="western"><surname>Cramer</surname><given-names>C</given-names></name></person-group> (<year>1992</year>) <article-title>Estudios sobre hidracáridos Mexicanos, familia <tp:taxon-name><tp:taxon-name-part taxon-name-part-type="genus">Torrenticolidae</tp:taxon-name-part></tp:taxon-name>. I. Cinco especies nuevas de <italic><tp:taxon-name><tp:taxon-name-part taxon-name-part-type="genus">Neoatractides</tp:taxon-name-part></tp:taxon-name></italic> y <italic><tp:taxon-name><tp:taxon-name-part taxon-name-part-type="genus">Torrenticola</tp:taxon-name-part></tp:taxon-name></italic> y primer registro de <italic><tp:taxon-name><tp:taxon-name-part taxon-name-part-type="genus">Testudacarus</tp:taxon-name-part></tp:taxon-name></italic> para México.</article-title> <source>Anales Instituto de Biologia, Universidad Nacionale Autónoma de México, Seria Zoologia</source> <volume>63</volume>: <fpage>13</fpage>–<lpage>27</lpage>. <comment>[In Spanish]</comment></mixed-citation></ref><ref id="B108"><mixed-citation xmlns:xlink="http://www.w3.org/1999/xlink" xlink:type="simple">
          <person-group><name name-style="western"><surname>Wiles</surname><given-names>PR</given-names></name></person-group> (<year>1997a</year>) <article-title>Asian and Oriental <tp:taxon-name><tp:taxon-name-part taxon-name-part-type="genus">Torrenticolidae</tp:taxon-name-part></tp:taxon-name> Piersig, 1902 (<tp:taxon-name><tp:taxon-name-part taxon-name-part-type="subclass">Acari</tp:taxon-name-part></tp:taxon-name>: <tp:taxon-name><tp:taxon-name-part taxon-name-part-type="above-genus">Hydrachnidia</tp:taxon-name-part></tp:taxon-name>: <tp:taxon-name><tp:taxon-name-part taxon-name-part-type="superfamily">Lebertioidea</tp:taxon-name-part></tp:taxon-name>): a revision of the family and descriptions of ne species of <italic><tp:taxon-name><tp:taxon-name-part taxon-name-part-type="genus">Torrenticola</tp:taxon-name-part></tp:taxon-name></italic> Piersig and <italic><tp:taxon-name><tp:taxon-name-part taxon-name-part-type="genus">Pseudotorrenticola</tp:taxon-name-part></tp:taxon-name></italic> Walter, from Southeast Asia.</article-title> <source>Journal of Natural History</source> <volume>31</volume>: <fpage>191</fpage>–<lpage>236</lpage>. doi: <ext-link xlink:type="simple" ext-link-type="doi" xlink:href="10.1080/00222939700770121">10.1080/00222939700770121</ext-link></mixed-citation></ref><ref id="B40"><mixed-citation xmlns:xlink="http://www.w3.org/1999/xlink" xlink:type="simple">
          <person-group><name name-style="western"><surname>Harvey</surname><given-names>MS</given-names></name></person-group> (<year>1998</year>) <source>The Australian Water Mites: A Guide to Families and Genera.</source> <publisher-name>CSIRO Publishing</publisher-name>, <publisher-loc>Collingwood</publisher-loc>, <size units="page">150 pp</size>.</mixed-citation></ref><ref id="B94"><mixed-citation xmlns:xlink="http://www.w3.org/1999/xlink" xlink:type="simple">
          <person-group><name name-style="western"><surname>Smith</surname><given-names>IM</given-names></name><name name-style="western"><surname>Cook</surname><given-names>DR</given-names></name></person-group> (<year>1999</year>) <article-title>An assessment of global distribution patterns in water mites (<tp:taxon-name><tp:taxon-name-part taxon-name-part-type="subclass">Acari</tp:taxon-name-part></tp:taxon-name>: Hydrachnida).</article-title> In: <person-group><name name-style="western"><surname>Needham</surname><given-names>GR</given-names></name><name name-style="western"><surname>Mitchell</surname><given-names>RD</given-names></name><name name-style="western"><surname>Horn</surname><given-names>DJ</given-names></name><name name-style="western"><surname>Welbourn</surname><given-names>WC</given-names></name></person-group> (<role>Eds</role>) <source>Acarology IX</source> (<volume>Vol. 2</volume>. Symposia). <publisher-name>Ohio Biological Survey</publisher-name>, <publisher-loc>Columbus</publisher-loc>, <fpage>109</fpage>–<lpage>124</lpage>.</mixed-citation></ref><ref id="B97"><mixed-citation xmlns:xlink="http://www.w3.org/1999/xlink" xlink:type="simple">
          <person-group><name name-style="western"><surname>Smith</surname><given-names>IM</given-names></name><name name-style="western"><surname>Smith</surname><given-names>BP</given-names></name><name name-style="western"><surname>Cook</surname><given-names>DR</given-names></name></person-group> (<year>2001</year>) <article-title>Water mites (Hydrachnida) and other arachnids.</article-title> In: <person-group><name name-style="western"><surname>Covich</surname><given-names>JH</given-names></name><name name-style="western"><surname>Thorp</surname><given-names>AP</given-names></name></person-group> (<role>Eds</role>) <source>Ecology and Classification of North American Freshwater Invertebrates</source>. <publisher-name>Academic Press</publisher-name>, <publisher-loc>San Diego</publisher-loc>, <fpage>551</fpage>–<lpage>659</lpage>. <ext-link xlink:type="simple" ext-link-type="uri" xlink:href="http://www.sciencedirect.com/science/article/pii/B978012690647950017X">http://www.sciencedirect.com/science/article/pii/B978012690647950017X</ext-link> [<date-in-citation content-type="access-date">April 10, 2015</date-in-citation>]</mixed-citation></ref><ref id="B28"><mixed-citation xmlns:xlink="http://www.w3.org/1999/xlink" xlink:type="simple">
          <person-group><name name-style="western"><surname>Guo</surname><given-names>J-J</given-names></name><name name-style="western"><surname>Jin</surname><given-names>D-C</given-names></name></person-group> (<year>2005</year>) <article-title>Description of a new species <italic><tp:taxon-name><tp:taxon-name-part taxon-name-part-type="genus">Testudacarus</tp:taxon-name-part></tp:taxon-name></italic> in the subfamily <tp:taxon-name><tp:taxon-name-part taxon-name-part-type="subfamily">Testudacarinae</tp:taxon-name-part></tp:taxon-name> newly recorded from China (<tp:taxon-name><tp:taxon-name-part taxon-name-part-type="subclass">Acari</tp:taxon-name-part></tp:taxon-name>, <tp:taxon-name><tp:taxon-name-part taxon-name-part-type="superfamily">Lebertioidea</tp:taxon-name-part></tp:taxon-name>, <tp:taxon-name><tp:taxon-name-part taxon-name-part-type="genus">Torrenticolidae</tp:taxon-name-part></tp:taxon-name>).</article-title> <source>Acta Zootaxonomica Sinica</source> <volume>30</volume>: <fpage>70</fpage>–<lpage>72</lpage>.</mixed-citation></ref><ref id="B1"><mixed-citation xmlns:xlink="http://www.w3.org/1999/xlink" xlink:type="simple">
          <person-group><name name-style="western"><surname>Abé</surname><given-names>H</given-names></name></person-group> (<year>2005</year>) <article-title>Annotated checklist of Japanese water mites (<tp:taxon-name><tp:taxon-name-part taxon-name-part-type="subclass">Acari</tp:taxon-name-part></tp:taxon-name>: <tp:taxon-name><tp:taxon-name-part taxon-name-part-type="order">Prostigmata</tp:taxon-name-part></tp:taxon-name>: <tp:taxon-name><tp:taxon-name-part taxon-name-part-type="above-genus">Hydracarina</tp:taxon-name-part></tp:taxon-name>).</article-title> <source>Acta Arachnologica</source> <volume>54</volume>: <fpage>111</fpage>–<lpage>145</lpage>. doi: <ext-link xlink:type="simple" ext-link-type="doi" xlink:href="10.2476/asjaa.54.111">10.2476/asjaa.54.111</ext-link></mixed-citation></ref><ref id="B2"><mixed-citation xmlns:xlink="http://www.w3.org/1999/xlink" xlink:type="simple">
          <person-group><name name-style="western"><surname>Abé</surname><given-names>H</given-names></name></person-group> (<year>2006</year>) <article-title>A catalogue of Japanese water mites (<tp:taxon-name><tp:taxon-name-part taxon-name-part-type="subclass">Acari</tp:taxon-name-part></tp:taxon-name>: <tp:taxon-name><tp:taxon-name-part taxon-name-part-type="order">Prostigmata</tp:taxon-name-part></tp:taxon-name>: <tp:taxon-name><tp:taxon-name-part taxon-name-part-type="above-genus">Hydracarina</tp:taxon-name-part></tp:taxon-name>).</article-title> <source>The Acarological Society of Japan</source> <volume>15</volume>: <fpage>1</fpage>–<lpage>16</lpage>. doi: <ext-link xlink:type="simple" ext-link-type="doi" xlink:href="10.2300/acari.15.1">10.2300/acari.15.1</ext-link> <comment>[In Japanese]</comment></mixed-citation></ref><ref id="B20"><mixed-citation xmlns:xlink="http://www.w3.org/1999/xlink" xlink:type="simple">
          <person-group><name name-style="western"><surname>Davids</surname><given-names>C</given-names></name><name name-style="western"><surname>di Sabatino</surname><given-names>A</given-names></name><name name-style="western"><surname>Gerecke</surname><given-names>R</given-names></name><name name-style="western"><surname>Gledhill</surname><given-names>T</given-names></name><name name-style="western"><surname>Van der Hammen</surname><given-names>H</given-names></name><name name-style="western"><surname>Smit</surname><given-names>H</given-names></name></person-group> (<year>2007</year>) <article-title><tp:taxon-name><tp:taxon-name-part taxon-name-part-type="subclass">Acari</tp:taxon-name-part></tp:taxon-name>: <tp:taxon-name><tp:taxon-name-part taxon-name-part-type="above-genus">Hydrachnidia</tp:taxon-name-part></tp:taxon-name>.</article-title> In: <person-group><name name-style="western"><surname>Gerecke</surname><given-names>R</given-names></name></person-group> (<role>Ed.</role>) <source><tp:taxon-name><tp:taxon-name-part taxon-name-part-type="subphylum">Chelicerata</tp:taxon-name-part></tp:taxon-name>: Araraneae, <tp:taxon-name><tp:taxon-name-part taxon-name-part-type="subclass">Acari</tp:taxon-name-part></tp:taxon-name> I. Süßwasserfauna von Mitteleuropa</source>, <volume>vol. 7/2–1</volume>. <publisher-name>Elsevier Spektrum Akademischer Verlag</publisher-name>, <publisher-loc>München, Germany</publisher-loc>, <fpage>241</fpage>–<lpage>376</lpage>.</mixed-citation></ref><ref id="B27"><mixed-citation xmlns:xlink="http://www.w3.org/1999/xlink" xlink:type="simple">
          <person-group><name name-style="western"><surname>Goldschmidt</surname><given-names>T</given-names></name></person-group> (<year>2007</year>) <article-title>Studies on Latin American water mites of the genus <italic><tp:taxon-name><tp:taxon-name-part taxon-name-part-type="genus">Torrenticola</tp:taxon-name-part></tp:taxon-name></italic> Piersig, 1896 (<tp:taxon-name><tp:taxon-name-part taxon-name-part-type="genus">Torrenticolidae</tp:taxon-name-part></tp:taxon-name>, <tp:taxon-name><tp:taxon-name-part taxon-name-part-type="above-genus">Hydrachnidia</tp:taxon-name-part></tp:taxon-name>, <tp:taxon-name><tp:taxon-name-part taxon-name-part-type="subclass">Acari</tp:taxon-name-part></tp:taxon-name>).</article-title> <source>Zoological Journal of the Linnean Society</source> <volume>150</volume>: <fpage>443</fpage>–<lpage>678</lpage>. doi: <ext-link xlink:type="simple" ext-link-type="doi" xlink:href="10.1111/j.1096-3642.2007.00305.x">10.1111/j.1096-3642.2007.00305.x</ext-link></mixed-citation></ref><ref id="B10"><mixed-citation xmlns:xlink="http://www.w3.org/1999/xlink" xlink:type="simple">
          <person-group><name name-style="western"><surname>Boyaci</surname><given-names>YÖ</given-names></name><name name-style="western"><surname>Özkan</surname><given-names>M</given-names></name></person-group> (<year>2008</year>) <article-title>The species of the genus <italic><tp:taxon-name><tp:taxon-name-part taxon-name-part-type="genus">Monatractides</tp:taxon-name-part></tp:taxon-name></italic> Viets, 1926 (<tp:taxon-name><tp:taxon-name-part taxon-name-part-type="subclass">Acari</tp:taxon-name-part></tp:taxon-name>, <tp:taxon-name><tp:taxon-name-part taxon-name-part-type="above-genus">Hydrachnidia</tp:taxon-name-part></tp:taxon-name>, <tp:taxon-name><tp:taxon-name-part taxon-name-part-type="genus">Torrenticolidae</tp:taxon-name-part></tp:taxon-name>) in Turkey.</article-title> <source>Turkish Journal of Zoology</source> <volume>32</volume>: <fpage>363</fpage>–<lpage>366</lpage>.</mixed-citation></ref><ref id="B107"><mixed-citation xmlns:xlink="http://www.w3.org/1999/xlink" xlink:type="simple">
          <person-group><name name-style="western"><surname>Walter</surname><given-names>DE</given-names></name><name name-style="western"><surname>Lindquist</surname><given-names>EE</given-names></name><name name-style="western"><surname>Smith</surname><given-names>IM</given-names></name><name name-style="western"><surname>Cook</surname><given-names>DR</given-names></name><name name-style="western"><surname>Krantz</surname><given-names>GW</given-names></name></person-group> (<year>2009</year>) <article-title>Order <tp:taxon-name><tp:taxon-name-part taxon-name-part-type="order">Trombidiformes</tp:taxon-name-part></tp:taxon-name>.</article-title> In: <person-group><name name-style="western"><surname>Krantz</surname><given-names>GW</given-names></name><name name-style="western"><surname>Walter</surname><given-names>DE</given-names></name></person-group> (<role>Eds</role>) <source>A Manual of Acarology</source>. <publisher-name>Texas Tech University Press</publisher-name>, <publisher-loc>Lubbock</publisher-loc>, <fpage>233</fpage>–<lpage>420</lpage>.</mixed-citation></ref><ref id="B114"><mixed-citation xmlns:xlink="http://www.w3.org/1999/xlink" xlink:type="simple">
          <person-group><name name-style="western"><surname>Zhang</surname><given-names>P</given-names></name><name name-style="western"><surname>Guo</surname><given-names>J-J</given-names></name></person-group> (<year>2010</year>) <article-title>Research progress on phylogeny of <tp:taxon-name><tp:taxon-name-part taxon-name-part-type="genus">Torrenticolidae</tp:taxon-name-part></tp:taxon-name> (<tp:taxon-name><tp:taxon-name-part taxon-name-part-type="subclass">Acari</tp:taxon-name-part></tp:taxon-name>, <tp:taxon-name><tp:taxon-name-part taxon-name-part-type="superfamily">Lebertioidea</tp:taxon-name-part></tp:taxon-name>).</article-title> <source>Guizhou Agricultural Sciences</source> <volume>38</volume>: <page-range>116–118</page-range>, <page-range>122</page-range>.</mixed-citation></ref><ref id="B52"><mixed-citation xmlns:xlink="http://www.w3.org/1999/xlink" xlink:type="simple">
          <person-group><name name-style="western"><surname>Jin</surname><given-names>D-C</given-names></name><name name-style="western"><surname>Yi</surname><given-names>T-C</given-names></name><name name-style="western"><surname>Guo</surname><given-names>J-J</given-names></name></person-group> (<year>2010</year>) <article-title>A review of progress in taxonomy of water mites from China (<tp:taxon-name><tp:taxon-name-part taxon-name-part-type="subclass">Acari</tp:taxon-name-part></tp:taxon-name>: <tp:taxon-name><tp:taxon-name-part taxon-name-part-type="above-genus">Hydrachnidia</tp:taxon-name-part></tp:taxon-name>).</article-title> In: <person-group><name name-style="western"><surname>Zhang</surname><given-names>Z-Q</given-names></name><name name-style="western"><surname>Hong</surname><given-names>X-Y</given-names></name><name name-style="western"><surname>Fan</surname><given-names>Q-H</given-names></name></person-group> (<role>Eds</role>) Xin J-L, <issue-title>Centenary: Progress in Chinese Acarology.</issue-title> <source>Zoosymposia</source> <volume>4</volume>: <fpage>106</fpage>–<lpage>119</lpage>.</mixed-citation></ref><ref id="B95"><mixed-citation xmlns:xlink="http://www.w3.org/1999/xlink" xlink:type="simple">
          <person-group><name name-style="western"><surname>Smith</surname><given-names>IM</given-names></name><name name-style="western"><surname>Cook</surname><given-names>DR</given-names></name><name name-style="western"><surname>Smith</surname><given-names>BP</given-names></name></person-group> (<year>2010</year>) <article-title>Water mites (Hydrachnidiae) and other arachnids.</article-title> In: <person-group><name name-style="western"><surname>Thorp</surname><given-names>JH</given-names></name><name name-style="western"><surname>Covich</surname><given-names>AP</given-names></name></person-group> (<role>Eds</role>) <source>Ecology and Classification of North American Freshwater Invertebrates</source>. <publisher-name>Academic Press</publisher-name>, <publisher-loc>San Diego</publisher-loc>, <fpage>485</fpage>–<lpage>586</lpage>. doi: <ext-link xlink:type="simple" ext-link-type="doi" xlink:href="10.1016/B978-0-12-374855-3.00015-7">10.1016/B978-0-12-374855-3.00015-7</ext-link></mixed-citation></ref><ref id="B29"><mixed-citation xmlns:xlink="http://www.w3.org/1999/xlink" xlink:type="simple">
          <person-group><name name-style="western"><surname>Guo</surname><given-names>J-J</given-names></name><name name-style="western"><surname>Zhang</surname><given-names>P</given-names></name></person-group> (<year>2011</year>) <article-title>Cladistics and phylogeny of genus (subgenus) relationships within <italic><tp:taxon-name><tp:taxon-name-part taxon-name-part-type="genus">Torrenticolidae</tp:taxon-name-part></tp:taxon-name></italic>.</article-title> <source>Journal of Southwest University (Natural Science Edition)</source> <volume>33</volume>: <fpage>46</fpage>–<lpage>49</lpage>. <comment>[In Chinese]</comment></mixed-citation></ref><ref id="B21"><mixed-citation xmlns:xlink="http://www.w3.org/1999/xlink" xlink:type="simple">
          <person-group><name name-style="western"><surname>Esen</surname><given-names>Y</given-names></name><name name-style="western"><surname>Erman</surname><given-names>O</given-names></name></person-group> (<year>2014</year>) <article-title>Kahramanmaraş İli <italic><tp:taxon-name><tp:taxon-name-part taxon-name-part-type="genus">Monatractides</tp:taxon-name-part></tp:taxon-name></italic> K. Viets, 1926 ve <italic><tp:taxon-name><tp:taxon-name-part taxon-name-part-type="genus">Torrenticola</tp:taxon-name-part></tp:taxon-name></italic> Piersig, 1896 (<tp:taxon-name><tp:taxon-name-part taxon-name-part-type="subclass">Acari</tp:taxon-name-part></tp:taxon-name>: <tp:taxon-name><tp:taxon-name-part taxon-name-part-type="above-genus">Hydrachnidia</tp:taxon-name-part></tp:taxon-name>: <tp:taxon-name><tp:taxon-name-part taxon-name-part-type="genus">Torrenticolidae</tp:taxon-name-part></tp:taxon-name>) Türleri ve Türkiye faunası için İki yeni kayıt.</article-title> <source>Firat University Journal of Science</source> <volume>26</volume>: <fpage>49</fpage>–<lpage>44</lpage>. <comment>[In Turkish]</comment></mixed-citation></ref><ref id="B80"><mixed-citation xmlns:xlink="http://www.w3.org/1999/xlink" xlink:type="simple">
          <person-group><name name-style="western"><surname>Proctor</surname><given-names>HC</given-names></name><name name-style="western"><surname>Smith</surname><given-names>IM</given-names></name><name name-style="western"><surname>Cook</surname><given-names>DR</given-names></name><name name-style="western"><surname>Smith</surname><given-names>BP</given-names></name></person-group> (<year>2015</year>) <article-title>Subphylum <tp:taxon-name><tp:taxon-name-part taxon-name-part-type="subphylum">Chelicerata</tp:taxon-name-part></tp:taxon-name>, Class <tp:taxon-name><tp:taxon-name-part taxon-name-part-type="class">Arachnida</tp:taxon-name-part></tp:taxon-name>.</article-title> In: <person-group><name name-style="western"><surname>Thorp</surname><given-names>JH</given-names></name><name name-style="western"><surname>Rogers</surname><given-names>DC</given-names></name></person-group> (<role>Eds</role>) <source>Thorp and Covich’s Freshwater Invertebrates: Ecology and General Biology</source>. <publisher-name>Academic Press</publisher-name>, <publisher-loc>London</publisher-loc>, <fpage>599</fpage>–<lpage>660</lpage>. doi: <ext-link xlink:type="simple" ext-link-type="doi" xlink:href="10.1016/b978-0-12-385026-3.00025-5">10.1016/b978-0-12-385026-3.00025-5</ext-link></mixed-citation></ref><ref id="B23"><mixed-citation xmlns:xlink="http://www.w3.org/1999/xlink" xlink:type="simple">
          <person-group><name name-style="western"><surname>Fisher</surname><given-names>JR</given-names></name><name name-style="western"><surname>Fisher</surname><given-names>DM</given-names></name><name name-style="western"><surname>Nelson</surname><given-names>WA</given-names></name><name name-style="western"><surname>O’Neill</surname><given-names>JC</given-names></name><name name-style="western"><surname>Skvarla</surname><given-names>MJ</given-names></name><name name-style="western"><surname>Radwell</surname><given-names>AJ</given-names></name><name name-style="western"><surname>Ochoa</surname><given-names>R</given-names></name><name name-style="western"><surname>Bauchan</surname><given-names>G</given-names></name><name name-style="western"><surname>Dowling</surname><given-names>APG</given-names></name></person-group> (<year>2015</year>) <article-title>An integrative description of <italic><tp:taxon-name><tp:taxon-name-part taxon-name-part-type="genus">Torrenticola</tp:taxon-name-part> <tp:taxon-name-part taxon-name-part-type="species">trimaculata</tp:taxon-name-part></tp:taxon-name></italic> sp. nov. (<tp:taxon-name><tp:taxon-name-part taxon-name-part-type="clade">Parasitengona</tp:taxon-name-part></tp:taxon-name>: <tp:taxon-name><tp:taxon-name-part taxon-name-part-type="genus">Torrenticolidae</tp:taxon-name-part></tp:taxon-name>), a three-spotted, riffle- dwelling mite from eastern North America: morphology, phylogenetics, and taxonomic history of the genus.</article-title> <source>Acarologia</source> <volume>55</volume>: <fpage>71</fpage>–<lpage>116</lpage>. doi: <ext-link xlink:type="simple" ext-link-type="doi" xlink:href="10.1051/acarologia/20152155">10.1051/acarologia/20152155</ext-link></mixed-citation></ref><ref id="B88"><mixed-citation xmlns:xlink="http://www.w3.org/1999/xlink" xlink:type="simple">
          <person-group><name name-style="western"><surname>Smith</surname><given-names>IM</given-names></name></person-group> (<year>1982</year>) <article-title>Larvae of water mites of the genera of the superfamily <tp:taxon-name><tp:taxon-name-part taxon-name-part-type="superfamily">Lebertioidea</tp:taxon-name-part></tp:taxon-name> (<tp:taxon-name><tp:taxon-name-part taxon-name-part-type="order">Prostigmata</tp:taxon-name-part></tp:taxon-name>: <tp:taxon-name><tp:taxon-name-part taxon-name-part-type="clade">Parasitengona</tp:taxon-name-part></tp:taxon-name>) in North America with comments on phylogeny and higher classification of the superfamily.</article-title> <source>Canadian Entomologist</source> <volume>114</volume>: <fpage>901</fpage>–<lpage>990</lpage>. doi: <ext-link xlink:type="simple" ext-link-type="doi" xlink:href="10.4039/Ent114901-10">10.4039/Ent114901-10</ext-link></mixed-citation></ref><ref id="B106"><mixed-citation xmlns:xlink="http://www.w3.org/1999/xlink" xlink:type="simple">
          <person-group><name name-style="western"><surname>Walter</surname><given-names>C</given-names></name></person-group> (<year>1929</year>) <article-title>Hydracarinen aus Java.</article-title> <source>Treubia</source> <volume>11</volume>: <fpage>211</fpage>–<lpage>273</lpage>.</mixed-citation></ref><ref id="B76"><mixed-citation xmlns:xlink="http://www.w3.org/1999/xlink" xlink:type="simple">
          <person-group><name name-style="western"><surname>Pešić</surname><given-names>V</given-names></name><name name-style="western"><surname>Smit</surname><given-names>H</given-names></name></person-group> (<year>2007</year>) <article-title>First records of water mites (<tp:taxon-name><tp:taxon-name-part taxon-name-part-type="subclass">Acari</tp:taxon-name-part></tp:taxon-name>: <tp:taxon-name><tp:taxon-name-part taxon-name-part-type="above-genus">Hydrachnidia</tp:taxon-name-part></tp:taxon-name>) from Bhutan, with descriptions of two new species.</article-title> <source>Zootaxa</source> <volume>1613</volume>: <fpage>45</fpage>–<lpage>56</lpage>.</mixed-citation></ref><ref id="B63"><mixed-citation xmlns:xlink="http://www.w3.org/1999/xlink" xlink:type="simple">
          <person-group><name name-style="western"><surname>Morimoto</surname><given-names>S</given-names></name></person-group> (<year>2012</year>) <article-title>Jewelry in the water.</article-title> <source>Symbiosis</source> <volume>7</volume>: <fpage>85</fpage>–<lpage>87</lpage>. [In Japanese]</mixed-citation></ref><ref id="B30"><mixed-citation xmlns:xlink="http://www.w3.org/1999/xlink" xlink:type="simple">
          <person-group><name name-style="western"><surname>Habeeb</surname><given-names>H</given-names></name></person-group> (<year>1954</year>) <article-title>North American <tp:taxon-name><tp:taxon-name-part taxon-name-part-type="above-genus">Hydrachnellae</tp:taxon-name-part></tp:taxon-name>, <tp:taxon-name><tp:taxon-name-part taxon-name-part-type="subclass">Acari</tp:taxon-name-part></tp:taxon-name> – IX-XVI.</article-title> <source>Leaflets of Acadian Biology</source> <volume>2</volume>: <fpage>1</fpage>–<lpage>14</lpage>.</mixed-citation></ref></ref-list></tp:taxon-treatment>
