# Supplementary material for: Systematics of testudacarine torrent mites (Acari, Hydrachnidia, Torrenticolidae) with descriptions of 13 new species from North America
Source: Zookeys. 2016 Apr 21;(582):13–110. doi: 10.3897/zookeys.582.7684 (PMC4857046; doi:10.3897/zookeys.582.7684)
Supplement: XML Treatment for Debsacarus oribatoides [file zookeys.582.7684-treatment4.xml]

<!DOCTYPE tp:taxon-treatment
  PUBLIC "-//TaxonX//DTD Taxonomic Treatment Publishing DTD v0 20100105//EN" "tax-treatment-NSO.dtd">
<tp:taxon-treatment xmlns:tp="http://www.plazi.org/taxpub"><tp:treatment-meta><kwd-group><label>Taxon classification</label><kwd><named-content content-type="kingdom">Animalia</named-content></kwd><kwd><named-content content-type="order">Trombidiformes</named-content></kwd><kwd><named-content content-type="family">Torrenticolidae</named-content></kwd></kwd-group><mixed-citation publication-type="journal"><person-group><name><surname>O’Neill</surname><given-names>Joseph C.</given-names></name><name><surname>Fisher</surname><given-names>J. Ray</given-names></name><name><surname>Nelson</surname><given-names>Whitney A.</given-names></name><name><surname>Skvarla</surname><given-names>Micheal J.</given-names></name><name><surname>Fisher</surname><given-names>Danielle M.</given-names></name><name><surname>Dowling</surname><given-names>Ashley P. G.</given-names></name></person-group><article-title>Systematics of testudacarine torrent mites (<tp:taxon-name><tp:taxon-name-part taxon-name-part-type="subclass">Acari</tp:taxon-name-part></tp:taxon-name>, <tp:taxon-name><tp:taxon-name-part taxon-name-part-type="above-genus">Hydrachnidia</tp:taxon-name-part></tp:taxon-name>, <tp:taxon-name><tp:taxon-name-part taxon-name-part-type="genus">Torrenticolidae</tp:taxon-name-part></tp:taxon-name>) with descriptions of 13 new species from North America</article-title><source>Zookeys</source><day>21</day><month>4</month><year>2016</year><volume>2016</volume><issue>582</issue><fpage>13</fpage><lpage>110</lpage><pub-id pub-id-type="doi">10.3897/zookeys.582.7684</pub-id></mixed-citation></tp:treatment-meta><tp:nomenclature><tp:taxon-name>
            <tp:taxon-name-part taxon-name-part-type="genus">Debsacarus</tp:taxon-name-part>
            <tp:taxon-name-part taxon-name-part-type="species">oribatoides</tp:taxon-name-part>
            <object-id xmlns:xlink="http://www.w3.org/1999/xlink" content-type="zoobank" xlink:type="simple">http://zoobank.org/7749B09F-CA26-416A-8FE7-F445A5451B85</object-id>
          </tp:taxon-name><tp:taxon-authority>(Habeeb, 1961)</tp:taxon-authority><tp:nomenclature-citation-list><tp:nomenclature-citation><tp:taxon-name><tp:taxon-name-part taxon-name-part-type="genus">Debsacarus</tp:taxon-name-part> <tp:taxon-name-part taxon-name-part-type="species">oribatoides</tp:taxon-name-part></tp:taxon-name><comment>: <xref ref-type="bibr" rid="B38">Habeeb 1974b</xref>: 1; <xref ref-type="bibr" rid="B103">Viets 1987</xref>: 222, 724.</comment></tp:nomenclature-citation><tp:nomenclature-citation><tp:taxon-name><tp:taxon-name-part taxon-name-part-type="genus">Testudacarus</tp:taxon-name-part> <tp:taxon-name-part taxon-name-part-type="species">oribatoides</tp:taxon-name-part></tp:taxon-name><comment>: <xref ref-type="bibr" rid="B34">Habeeb 1961</xref>: 5–6; <xref ref-type="bibr" rid="B55">Lundblad 1967</xref>: 418; <xref ref-type="bibr" rid="B35">Habeeb 1967</xref>: 4; <xref ref-type="bibr" rid="B36">Habeeb 1969</xref>: 2; <xref ref-type="bibr" rid="B103">Viets 1987</xref>: 222, 724.</comment></tp:nomenclature-citation></tp:nomenclature-citation-list></tp:nomenclature><tp:treatment-sec sec-type="Type series"><title>Type series.</title><p>
            <bold>Lectotype (1♀): California, USA</bold>: 1♀ from Los Angeles County, Coldbrook Guard Station, North Fork of San Gabriel River, 25 June 1961, by H Habeeb, HH610024; <bold>Paralectotype (1♂): California, USA</bold>: 1♂ from Los Angeles County, Coldbrook Guard Station, North Fork of San Gabriel River, 25 June 1961, by H Habeeb, HH610024.</p></tp:treatment-sec><tp:treatment-sec sec-type="material"><title>Other material examined.</title><p>
            <bold>Other (10♀, 8♂): California, USA</bold>: 1♂ from Monterey County, Salmon Falls Creek, beside Route 1 12.5 km south of Gorda (<named-content xmlns:xlink="http://www.w3.org/1999/xlink" content-type="dwc:verbatimCoordinates" xlink:type="simple"><named-content content-type="geo-json" specific-use="{&#34;type&#34;:&#34;Point&#34;,&#34;coordinates&#34;:[-121.358333,35.815556]}" xlink:type="simple">35°48'56.00"N, 121°21'30.00"W</named-content></named-content>), 2 June 2010, by IM Smith, IMS100045; 5♀ and 3♂ from Monterey County, Los Padres National Forest, Lucia beside Ferguson-Nacimiento Road 5.6 km east of Route 1 (<named-content xmlns:xlink="http://www.w3.org/1999/xlink" content-type="dwc:verbatimCoordinates" xlink:type="simple"><named-content content-type="geo-json" specific-use="{&#34;type&#34;:&#34;Point&#34;,&#34;coordinates&#34;:[-121.475278,36.000833]}" xlink:type="simple">36°0'3.00"N, 121°28'31.00"W</named-content></named-content>), 3 June 2010, by IM Smith, IMS100048; 1♀ and 3♂ from Monterey County, Los Padres National Forest, Lucia beside Nacimiento-Ferguson Road 11.3 km west of Nacimiento Campground (<named-content xmlns:xlink="http://www.w3.org/1999/xlink" content-type="dwc:verbatimCoordinates" xlink:type="simple"><named-content content-type="geo-json" specific-use="{&#34;type&#34;:&#34;Point&#34;,&#34;coordinates&#34;:[-121.45,36.016667]}" xlink:type="simple">36°1'N, <!--PageBreak-->121°27'W</named-content></named-content>), 30 July 1987, by IM Smith, IMS8700119; 1♀ and 1♂ from Monterey County, Los Padres National Forest, Salmon Creek, beside Route 1 south of Gorda (<named-content xmlns:xlink="http://www.w3.org/1999/xlink" content-type="dwc:verbatimCoordinates" xlink:type="simple"><named-content content-type="geo-json" specific-use="{&#34;type&#34;:&#34;Point&#34;,&#34;coordinates&#34;:[-121.366667,35.816667]}" xlink:type="simple">35°49'N, 121°22'W</named-content></named-content>), 29 July 1987, by IM Smith, IMS870118; 1♀ from Monterey County, Limekiln State Park, Hare Canyon Creek, near campground (<named-content xmlns:xlink="http://www.w3.org/1999/xlink" content-type="dwc:verbatimCoordinates" xlink:type="simple"><named-content content-type="geo-json" specific-use="{&#34;type&#34;:&#34;Point&#34;,&#34;coordinates&#34;:[-121.516944,36.011389]}" xlink:type="simple">36°0'41.00"N, 121°31'1.00"W</named-content></named-content>), 6 September 2013, by JR Fisher, JRF13-0906-001; 1♀ from Monterey County, Salmon Creek, beside Route 1 south of Gorda (<named-content xmlns:xlink="http://www.w3.org/1999/xlink" content-type="dwc:verbatimCoordinates" xlink:type="simple"><named-content content-type="geo-json" specific-use="{&#34;type&#34;:&#34;Point&#34;,&#34;coordinates&#34;:[-121.366667,35.816667]}" xlink:type="simple">35°49'N, 121°22'W</named-content></named-content>), 28 July 1987, by IM Smith, IMS870114A; 1♀ from Los Angeles County, Angeles National Forest, North Fork of San Gabriel River, off Route 39 (<named-content xmlns:xlink="http://www.w3.org/1999/xlink" content-type="dwc:verbatimCoordinates" xlink:type="simple"><named-content content-type="geo-json" specific-use="{&#34;type&#34;:&#34;Point&#34;,&#34;coordinates&#34;:[-117.846111,34.271111]}" xlink:type="simple">34°16'16.00"N, 117°50'46.00"W</named-content></named-content>), 8 September 2013, by JR Fisher, JRF13-0908-001.</p></tp:treatment-sec><tp:treatment-sec sec-type="Type deposition"><title>Type deposition.</title><p>Lectotype (1♀), and paralectotype (1♂) deposited at <named-content xmlns:xlink="http://www.w3.org/1999/xlink" content-type="dwc:institutional_code" xlink:type="simple">CNC</named-content>.</p></tp:treatment-sec><tp:treatment-sec sec-type="Redescription"><title>Redescription.</title><p>
            <bold>Female (n=11)</bold> with characteristics of the genus with following specifications.</p><p>Gnathosoma (Fig. <xref ref-type="fig" rid="F9">9</xref>) — Subcapitulum [260–290 ventral length; 125–145 dorsal length; 73–84 tall] elongate with long rostrum. Chelicerae [195–220 long] noticeably straight with short, almost straight fangs [28–33 long]. Pedipalp [217–234 long] highly modified: lanceolate and with four segments. Trochanter [7–9 long; 38–40 wide] shortened. Femur [39–44 long; 30–34 wide]. Fused genu and tibia [41–47 long; 25–28 wide]. Tarsus [17–20 long; 12–15 wide].</p><p>Dorsum (Fig. <xref ref-type="fig" rid="F10">10</xref>) — [574–741 long; 471–561 wide] round to ovoid. Dorsal plate [465–586 long; 391–451 wide]. Primary sclerotization [436–510 long] grey-blue. Dorso-glandularia-4 [163–194 apart] in line with and lateral to [29-48] muscle scars. Platelets extremely robust and colorless. All three anterior platelets similar in size and noticeably rectangular. Anterio-medial platelet [173–209 long; 74–128 wide] large trapezoid with slightly rounded anterior margin. Anterio-lateral platelet [185–207 long; 97–127 wide] without noticeable bulge or posterior narrowing. Lateral platelets as follows: lateral-1 [38–50 long; 25–38 wide]; lateral-2 [143–172 long; 40–66 wide]; lateral-3 [39–64 long; 16–32 wide]; lateral-4 [107–132 long; 28–51 wide]; lateral-5 [51–78 long; 28–48 wide]; lateral-6 [92–128 long; 25–55 wide]; lateral-7 [49–101 long; 22–50 wide].</p><fig id="F8" position="float" orientation="portrait"><label>Figure 8.</label><caption><p>
          <italic><tp:taxon-name><tp:taxon-name-part taxon-name-part-type="genus">Debsacarus</tp:taxon-name-part> <tp:taxon-name-part taxon-name-part-type="species">oribatoides</tp:taxon-name-part></tp:taxon-name></italic> molecular phylogeny: 28S and COI Bayesian analysis showing strong support single distinct clade (●: &gt;95% posterior probability); clade exhibits &lt;.6% divergence in COI within and &gt;15% divergence between any other clade (not pictured); continuation of (<bold>E</bold>) lineage from Fig. <xref ref-type="fig" rid="F6">6</xref>.</p></caption><graphic xmlns:xlink="http://www.w3.org/1999/xlink" xlink:href="zookeys-582-013-g008.jpg" position="float" orientation="portrait" xlink:type="simple" id="oo_86199.jpg"/></fig><fig id="F9" position="float" orientation="portrait"><label>Figure 9.</label><caption><p>
          <italic><tp:taxon-name><tp:taxon-name-part taxon-name-part-type="genus">Debsacarus</tp:taxon-name-part> <tp:taxon-name-part taxon-name-part-type="species">oribatoides</tp:taxon-name-part></tp:taxon-name></italic> gnathosoma (generalized).</p></caption><graphic xmlns:xlink="http://www.w3.org/1999/xlink" xlink:href="zookeys-582-013-g009.jpg" position="float" orientation="portrait" xlink:type="simple" id="oo_86200.jpg"/></fig><fig id="F10" position="float" orientation="portrait"><label>Figure 10.</label><caption><p>
          <italic><tp:taxon-name><tp:taxon-name-part taxon-name-part-type="genus">Debsacarus</tp:taxon-name-part> <tp:taxon-name-part taxon-name-part-type="species">oribatoides</tp:taxon-name-part></tp:taxon-name></italic> female: (<bold>Left</bold>) dorsum; (<bold>Right</bold>) venter. Scale: 100 µm.</p></caption><graphic xmlns:xlink="http://www.w3.org/1999/xlink" xlink:href="zookeys-582-013-g010.jpg" position="float" orientation="portrait" xlink:type="simple" id="oo_86201.jpg"/></fig><p>Venter (Fig. <xref ref-type="fig" rid="F10">10</xref>) — [779–929 long; 510–610 wide] round to ovoid and colorless. Primary sclerotization [668–756 long. Gnathosomal bay [33–45 dorsal length; 128–148 ventral length; 33–38 wide] very narrow; dorsal bay length extremely short giving the bay <!--PageBreak-->a “covered” appearance and ventral bay base ending anterior to the leg-I insertion. Coxal field [520–567 long; 325–353 wide]. Coxa-I [292–334 long; 160–186 midlength] long and with characteristic secondary growth attached at the anterior tips. Coxa-II + III [137–153 distance to top of coxa-II; 210–237 distance to top of coxa-III; 379–424 distance to bottom of coxa-III; 228–274 total length]. Coxa-IV [355–400 distance to top; <!--PageBreak-->155–173 total length]. Genital field [362–409 distance to top; 556–601 distance to bottom; 185–208 total length; 155–175 width; 221–274 distance from gnathosomal bay; 59–101 distance from coxa-I; 163–227 distance to excretory pore; 215–366 distance to caudad] large. Eggs [200 long; 1–2 eggs]. Distance to excretory pore [727–809].</p><p>Legs — colorless. Total leg and podomere lengths as follows: Leg-I [459–505 total; trochanter 54–62; basifemur 81–91; telofemur 63–68; genu 81–91; tibia 86–100; tarsus 84–95]. Leg-II [516–554 total; trochanter 62–65; basifemur 85–100; telofemur 63–71; genu 84–96; tibia 100–114; tarsus 106–115]. Leg-III [593–644 total; trochanter 63–69; basifemur 97–105; telofemur 70–78; genu 104–118; tibia 125–143; tarsus 130–142]. Leg-IV [779–862 total; trochanter 84–96; basifemur 118–127; telofemur 115–129; genu 141–166; tibia 160–181; tarsus 148–170].</p><p>
            <bold>Male (n=9)</bold> similar to female except for sexually dimorphic characters previously discussed and with following specifications.</p><p>Gnathosoma (Fig. <xref ref-type="fig" rid="F9">9</xref>) — Subcapitulum [229–266 ventral length; 120–132 dorsal length; 64–78 tall]. Chelicerae [175–200 long]. Fangs [25–26 long]. Pedipalp [206–219 long]. Trochanter [7–9 long; 35–38 wide]. Femur [36–40 long; 30–32 wide]. Fused genu and tibia [43–45 long; width 23–26 wide]. Tarsus [16–17 long; 13–15 wide].</p><p>Dorsum (Fig. <xref ref-type="fig" rid="F11">11</xref>) — [534–590 long; 416–478 wide]. Dorsal plate [421–477 long; 332–380 wide] without secondary sclerotization. Dorso-glandularia-4 [157–188 apart] equally anterior to [25–55] and lateral to [31–53] muscle scars. Anterio-medial platelet [151–200 long; 90–108 wide]. Anterio-lateral platelet [169–186 long; 97–118 wide]. Lateral platelets as follows: lateral-1 [33–46 long; 22–31 wide]; lateral-2 [134–155 long; 48–55 wide]; lateral-3 [29–51 long; 17–24 wide]; lateral-4 [88–113 long; 31–40 wide]; lateral-5 [41–49 long; 22–35 wide]; lateral-6 [82–101 long; 27–42 wide]; lateral-7 [36–59 long; 20–38 wide].</p><fig id="F11" position="float" orientation="portrait"><label>Figure 11.</label><caption><p>
          <italic><tp:taxon-name><tp:taxon-name-part taxon-name-part-type="genus">Debsacarus</tp:taxon-name-part> <tp:taxon-name-part taxon-name-part-type="species">oribatoides</tp:taxon-name-part></tp:taxon-name></italic> male: (<bold>Left</bold>) dorsum; (<bold>Right</bold>) venter. Scale: 100 µm.</p></caption><graphic xmlns:xlink="http://www.w3.org/1999/xlink" xlink:href="zookeys-582-013-g011.jpg" position="float" orientation="portrait" xlink:type="simple" id="oo_86202.jpg"/></fig><p>Venter (Fig. <xref ref-type="fig" rid="F11">11</xref>) — [686–773 long; 449–515 wide]. Primary sclerotization [637–705 long]. Gnathosomal bay [21–36 dorsal length; 118–132 ventral length; 27–42 wide]. Coxal field [474–532 long; 307–332 wide]. Coxa-I [272–294 long; 143–169 midlength]. Coxa-II + III [123–138 distance to top of coxa-II; 192–208 distance to top of coxa-III; 377–417 distance to bottom of coxa-III; 253–279 total length]. Coxa-IV [327–368 length to top; 136–164 total length]. Genital field [388–435 distance to top; 536–598 distance to bottom; 148–165 total length; 126–150 width; 270–307 distance from gnathosomal bay; 108–144 distance from coxa-I; 88–107 distance to excretory pore; 143–179 distance to caudad]. Genital skeleton [210–265 long; 95–115 wide]. Distance to excretory pore [637–705].</p><p>Legs — total leg and podomere lengths as follows: Leg-I [447–476 total; trochanter 59–63; basifemur 80–88; telofemur 61–68; genu 79–88; tibia 85–95; tarsus 80–92]. Leg-II [479–526 total; trochanter 54–67; basifemur 82–89; telofemur 60–72; genu 80–90; tibia 94–105; tarsus 105–114]. Leg-III [544–624 total; trochanter 56–66; basifemur 79–102; telofemur 65–74; genu 95–110; tibia 119–138; tarsus 120–137]. Leg-IV [743–857 total; trochanter 85–110; basifemur 107–125; telofemur 113–130; genu 134–160; tibia 152–177; tarsus 145–158].</p></tp:treatment-sec><tp:treatment-sec sec-type="Diagnosis"><title>Diagnosis.</title><p>Same as genus.</p><!--PageBreak--></tp:treatment-sec><tp:treatment-sec sec-type="Distribution"><title>Distribution.</title><p>Same as genus.</p></tp:treatment-sec><tp:treatment-sec sec-type="Remarks"><title>Remarks.</title><p>
            <italic><tp:taxon-name><tp:taxon-name-part taxon-name-part-type="genus">Debsacarus</tp:taxon-name-part> <tp:taxon-name-part taxon-name-part-type="species">oribatoides</tp:taxon-name-part></tp:taxon-name></italic> show at least 15% COI divergence from all other <tp:taxon-name><tp:taxon-name-part taxon-name-part-type="subfamily">Testudacarinae</tp:taxon-name-part></tp:taxon-name> and less than .6% divergence from one another (Fig. <xref ref-type="fig" rid="F8">8</xref>). Additionally, <xref ref-type="bibr" rid="B34">Habeeb (1961)</xref> describes a protrusible maxillary tube, however, we find no evidence in the additional specimens examined that the maxillary tube or subcapitulum is any more protrusible than what is commonly found in other <italic><tp:taxon-name><tp:taxon-name-part taxon-name-part-type="genus">Testudacarus</tp:taxon-name-part></tp:taxon-name></italic>, and certainly is not protrusible like in <italic><tp:taxon-name><tp:taxon-name-part taxon-name-part-type="genus">Pseudotorrenticola</tp:taxon-name-part></tp:taxon-name></italic>. <xref ref-type="bibr" rid="B34">Habeeb (1961)</xref> did not designate types, however, he described the species from the only two specimens available. From those two specimens, we have designated a lectotype (♀) and paralectotype (♂).</p></tp:treatment-sec><tp:treatment-sec><!--Section generated to contain objects referenced in tp:taxon-treatment.--><fig id="F6" position="float" orientation="portrait"><label>Figure 6.</label><caption><p>
              <tp:taxon-name><tp:taxon-name-part taxon-name-part-type="subfamily">Testudacarinae</tp:taxon-name-part></tp:taxon-name> molecular phylogeny and species complexes: (<bold>Left</bold>) combined 28S and COI Bayesian analysis resulting in a five branched soft polytomy (●: &gt;95% posterior probability); monophyly tested across <tp:taxon-name><tp:taxon-name-part taxon-name-part-type="genus">Torrenticolidae</tp:taxon-name-part></tp:taxon-name> but not depicted; (<bold>A–E</bold> represent tree continuation in Figs <xref ref-type="fig" rid="F8">8</xref>, <xref ref-type="fig" rid="F12">12</xref>, <xref ref-type="fig" rid="F23">23</xref>, <xref ref-type="fig" rid="F32">32</xref>, and <xref ref-type="fig" rid="F43">43</xref> respectively; (<bold>Right</bold>) species complexes with illustrative descriptions.</p></caption><graphic xmlns:xlink="http://www.w3.org/1999/xlink" xlink:href="zookeys-582-013-g006.jpg" position="float" orientation="portrait" xlink:type="simple" id="oo_86197.jpg"/></fig><fig id="F12" position="float" orientation="portrait"><label>Figure 12.</label><caption><p>
          <italic><tp:taxon-name><tp:taxon-name-part taxon-name-part-type="genus">Testudacarus</tp:taxon-name-part> <tp:taxon-name-part taxon-name-part-type="species">minimus</tp:taxon-name-part></tp:taxon-name></italic> complex molecular phylogeny: 28S and COI Bayesian analysis showing strong support for a soft polytomy with three distinct clades (●: &gt;95% posterior probability); colored clades exhibit &lt;2.5% divergence in COI within and &gt;6.5% divergence between; continuation of (<bold>A</bold>) lineage from Fig. <xref ref-type="fig" rid="F6">6</xref>.</p></caption><graphic xmlns:xlink="http://www.w3.org/1999/xlink" xlink:href="zookeys-582-013-g012.jpg" position="float" orientation="portrait" xlink:type="simple" id="oo_86203.jpg"/></fig><fig id="F23" position="float" orientation="portrait"><label>Figure 23.</label><caption><p>
          <italic><tp:taxon-name><tp:taxon-name-part taxon-name-part-type="genus">Testudacarus</tp:taxon-name-part> <tp:taxon-name-part taxon-name-part-type="species">hitchensi</tp:taxon-name-part></tp:taxon-name></italic> complex molecular phylogeny: 28S and COI Bayesian analysis showing strong support for at least four distinct clades, but suggesting more (●: &gt;95% posterior probability); excepting green clade, clades exhibit &lt;1.5% divergence in COI within and &gt;6% between; green clade exhibits &lt;4.5% within and &gt;9.5% between other clades; specimens in red constitute additional suspected species based on genetic data, but lack morphological or distributional variation from green clade; continuation of (<bold>B</bold>) lineage from Fig. <xref ref-type="fig" rid="F6">6</xref>.</p></caption><graphic xmlns:xlink="http://www.w3.org/1999/xlink" xlink:href="zookeys-582-013-g023.jpg" position="float" orientation="portrait" xlink:type="simple" id="oo_86214.jpg"/></fig><fig id="F32" position="float" orientation="portrait"><label>Figure 32.</label><caption><p>
          <italic><tp:taxon-name><tp:taxon-name-part taxon-name-part-type="genus">Testudacarus</tp:taxon-name-part> <tp:taxon-name-part taxon-name-part-type="species">americanus</tp:taxon-name-part></tp:taxon-name></italic> complex molecular phylogeny: 28S and COI Bayesian analysis showing strong support for five distinct clades (●: &gt;95% posterior probability); excluding pink clade, colored clades exhibit &lt;1.3% divergence in COI within and &gt;9% divergence between; pink exhibits 4.5% variation within; red specimen is a suspected species based on genetic data, but specimen is teneral and too badly damaged to diagnose; continuation of (<bold>C</bold>) lineage from Fig. <xref ref-type="fig" rid="F6">6</xref>.</p></caption><graphic xmlns:xlink="http://www.w3.org/1999/xlink" xlink:href="zookeys-582-013-g032.jpg" position="float" orientation="portrait" xlink:type="simple" id="oo_86223.jpg"/></fig><fig id="F43" position="float" orientation="portrait"><label>Figure 43.</label><caption><p>
          <italic><tp:taxon-name><tp:taxon-name-part taxon-name-part-type="genus">Testudacarus</tp:taxon-name-part> <tp:taxon-name-part taxon-name-part-type="species">elongatus</tp:taxon-name-part></tp:taxon-name></italic> complex molecular phylogeny: 28S and COI Bayesian analysis showing strong support at least three distinct clades (●: &gt;95% posterior probability); colored clades exhibit &lt;2.4% divergence in COI within and &gt;3.3% divergence between; divergence of the two basal clades &gt;9%; continuation of (<bold>D</bold>) lineage from Fig. <xref ref-type="fig" rid="F43">43</xref>.</p></caption><graphic xmlns:xlink="http://www.w3.org/1999/xlink" xlink:href="zookeys-582-013-g043.jpg" position="float" orientation="portrait" xlink:type="simple" id="oo_86234.jpg"/></fig></tp:treatment-sec><ref-list><ref id="B38"><mixed-citation xmlns:xlink="http://www.w3.org/1999/xlink" xlink:type="simple">
          <person-group><name name-style="western"><surname>Habeeb</surname><given-names>H</given-names></name></person-group> (<year>1974b</year>) <article-title>Notes on water-mites. VIII.</article-title> <source>Leaflets of Acadian Biology</source> <volume>59</volume>: <fpage>1</fpage>–<lpage>4</lpage>.</mixed-citation></ref><ref id="B103"><mixed-citation xmlns:xlink="http://www.w3.org/1999/xlink" xlink:type="simple">
          <person-group><name name-style="western"><surname>Viets</surname><given-names>KO</given-names></name></person-group> (<year>1987</year>) <article-title>Die milben des Süßwassers (<tp:taxon-name><tp:taxon-name-part taxon-name-part-type="above-genus">Hydrachnellae</tp:taxon-name-part></tp:taxon-name> und <tp:taxon-name><tp:taxon-name-part taxon-name-part-type="family">Halacaridae</tp:taxon-name-part></tp:taxon-name> [part.], <tp:taxon-name><tp:taxon-name-part taxon-name-part-type="subclass">Acari</tp:taxon-name-part></tp:taxon-name>). 2: Katalog.</article-title> <source>Sonderbände des Naturwissenschaftlichen Vereins in Hamburg</source> <volume>8</volume>: <fpage>1</fpage>–<lpage>1012</lpage>. [In German]</mixed-citation></ref><ref id="B34"><mixed-citation xmlns:xlink="http://www.w3.org/1999/xlink" xlink:type="simple">
          <person-group><name name-style="western"><surname>Habeeb</surname><given-names>H</given-names></name></person-group> (<year>1961</year>) <article-title>Walter Vincent Powers, noble fellow, 1895-1954.</article-title> <source>Leaflets of Acadian Biology</source> <volume>22</volume>: <fpage>1</fpage>–<lpage>6</lpage>.</mixed-citation></ref><ref id="B55"><mixed-citation xmlns:xlink="http://www.w3.org/1999/xlink" xlink:type="simple">
          <person-group><name name-style="western"><surname>Lundblad</surname><given-names>CO</given-names></name></person-group> (<year>1967</year>) <article-title>Wassermilben von Hinterindien.</article-title> <source>Arkiv för Zoologi</source> <volume>19</volume>: <fpage>391</fpage>–<lpage>419</lpage>. <comment>[In German]</comment></mixed-citation></ref><ref id="B35"><mixed-citation xmlns:xlink="http://www.w3.org/1999/xlink" xlink:type="simple">
          <person-group><name name-style="western"><surname>Habeeb</surname><given-names>H</given-names></name></person-group> (<year>1967</year>) <article-title>A check list of North American water-mites.</article-title> <source>Leaflets of Acadian Biology</source> <volume>43</volume>: <fpage>1</fpage>–<lpage>8</lpage>.</mixed-citation></ref><ref id="B36"><mixed-citation xmlns:xlink="http://www.w3.org/1999/xlink" xlink:type="simple">
          <person-group><name name-style="western"><surname>Habeeb</surname><given-names>H</given-names></name></person-group> (<year>1969</year>) <article-title>Notes on water-mites – II. (erratum: III).</article-title> <source>Leaflets of Acadian Biology</source> <volume>51</volume>: <fpage>1</fpage>–<lpage>2</lpage>.</mixed-citation></ref></ref-list></tp:taxon-treatment>
