# Supplementary material for: Systematics of testudacarine torrent mites (Acari, Hydrachnidia, Torrenticolidae) with descriptions of 13 new species from North America
Source: Zookeys. 2016 Apr 21;(582):13–110. doi: 10.3897/zookeys.582.7684 (PMC4857046; doi:10.3897/zookeys.582.7684)
Supplement: XML Treatment for Testudacarus [file zookeys.582.7684-treatment5.xml]

<!DOCTYPE tp:taxon-treatment
  PUBLIC "-//TaxonX//DTD Taxonomic Treatment Publishing DTD v0 20100105//EN" "tax-treatment-NSO.dtd">
<tp:taxon-treatment xmlns:tp="http://www.plazi.org/taxpub"><tp:treatment-meta><kwd-group><label>Taxon classification</label><kwd><named-content content-type="kingdom">Animalia</named-content></kwd><kwd><named-content content-type="order">Trombidiformes</named-content></kwd><kwd><named-content content-type="family">Torrenticolidae</named-content></kwd></kwd-group><mixed-citation publication-type="journal"><person-group><name><surname>O’Neill</surname><given-names>Joseph C.</given-names></name><name><surname>Fisher</surname><given-names>J. Ray</given-names></name><name><surname>Nelson</surname><given-names>Whitney A.</given-names></name><name><surname>Skvarla</surname><given-names>Micheal J.</given-names></name><name><surname>Fisher</surname><given-names>Danielle M.</given-names></name><name><surname>Dowling</surname><given-names>Ashley P. G.</given-names></name></person-group><article-title>Systematics of testudacarine torrent mites (<tp:taxon-name><tp:taxon-name-part taxon-name-part-type="subclass">Acari</tp:taxon-name-part></tp:taxon-name>, <tp:taxon-name><tp:taxon-name-part taxon-name-part-type="above-genus">Hydrachnidia</tp:taxon-name-part></tp:taxon-name>, <tp:taxon-name><tp:taxon-name-part taxon-name-part-type="genus">Torrenticolidae</tp:taxon-name-part></tp:taxon-name>) with descriptions of 13 new species from North America</article-title><source>Zookeys</source><day>21</day><month>4</month><year>2016</year><volume>2016</volume><issue>582</issue><fpage>13</fpage><lpage>110</lpage><pub-id pub-id-type="doi">10.3897/zookeys.582.7684</pub-id></mixed-citation></tp:treatment-meta><tp:nomenclature><tp:taxon-name>
            <tp:taxon-name-part taxon-name-part-type="genus">Testudacarus</tp:taxon-name-part>
            <object-id xmlns:xlink="http://www.w3.org/1999/xlink" content-type="zoobank" xlink:type="simple">http://zoobank.org/F535321F-2CB2-4F9D-B955-659A39CC564D</object-id>
          </tp:taxon-name><tp:taxon-authority>Walter, 1928</tp:taxon-authority><tp:nomenclature-citation-list><tp:nomenclature-citation><tp:taxon-name>
            <tp:taxon-name-part taxon-name-part-type="genus">Testudacarus</tp:taxon-name-part>
            <object-id xmlns:xlink="http://www.w3.org/1999/xlink" content-type="zoobank" xlink:type="simple">http://zoobank.org/F535321F-2CB2-4F9D-B955-659A39CC564D</object-id>
          </tp:taxon-name><comment><xref ref-type="bibr" rid="B105">Walter 1928</xref>: 75; <xref ref-type="bibr" rid="B102">Viets 1935</xref>: 601; <xref ref-type="bibr" rid="B100">Viets 1936</xref>: 143, 232; <xref ref-type="bibr" rid="B56">Lundblad 1941</xref>: 364; *<xref ref-type="bibr" rid="B104">Vitzthum 1942</xref>: 848; <xref ref-type="bibr" rid="B57">Marshall 1943</xref>: 318; <xref ref-type="bibr" rid="B85">Radford 1950</xref>: 120; <xref ref-type="bibr" rid="B5">Baker and Wharton 1952</xref>: 295; <xref ref-type="bibr" rid="B68">Pennak 1953</xref>: 479, 483–484; <xref ref-type="bibr" rid="B9">Bergstrom 1953</xref>: 157; <xref ref-type="bibr" rid="B60">Mitchell 1954</xref>: 40; <xref ref-type="bibr" rid="B30">Habeeb 1954</xref>: 14; <xref ref-type="bibr" rid="B47">Imamura 1955</xref>: 181; <xref ref-type="bibr" rid="B101">Viets 1956</xref>: 156, 255; <xref ref-type="bibr" rid="B32">Habeeb 1959a</xref>: <!--PageBreak-->21; <xref ref-type="bibr" rid="B64">Newell 1959</xref>: 1086, 1099–1100; <xref ref-type="bibr" rid="B34">Habeeb 1961</xref>: 6; <xref ref-type="bibr" rid="B55">Lundblad 1967</xref>: 418; <xref ref-type="bibr" rid="B12">Conroy 1968</xref>: 29; <xref ref-type="bibr" rid="B36">Habeeb 1969</xref>: 2; <xref ref-type="bibr" rid="B112">Winger et al. 1972</xref>: 217; <xref ref-type="bibr" rid="B6">Barr 1972</xref>: 57–58, 67–68, 84, 86; <xref ref-type="bibr" rid="B15">Cook 1974</xref>: 145–146; <xref ref-type="bibr" rid="B37">Habeeb 1974a</xref>: 1; <xref ref-type="bibr" rid="B38">Habeeb 1974b</xref>: 1; <xref ref-type="bibr" rid="B49">Imamura 1976</xref>: 283; <xref ref-type="bibr" rid="B7">Barr 1977</xref>: 879; <xref ref-type="bibr" rid="B110">Williams et al. 1977</xref>: 2136; <xref ref-type="bibr" rid="B69">Pennak 1978</xref>: 497, 503; <xref ref-type="bibr" rid="B25">Fuste 1980</xref>: H7; <xref ref-type="bibr" rid="B88">Smith 1982</xref>: 901, 905, 922–923, 925–927, 929; <xref ref-type="bibr" rid="B8">Barr 1982</xref>: 155; <xref ref-type="bibr" rid="B53">Laubitz et al. 1983</xref>: 38; <xref ref-type="bibr" rid="B103">Viets 1987</xref>: 222, 724; <xref ref-type="bibr" rid="B89">Smith 1987</xref>: 51; <xref ref-type="bibr" rid="B111">Williams and Hogg 1988</xref>: 45; <xref ref-type="bibr" rid="B4">Bader 1988</xref>: 88, 90; <xref ref-type="bibr" rid="B70">Pennak 1989</xref>: 523, 528, 530; <xref ref-type="bibr" rid="B67">Peckarsky et al. 1990</xref>: 300, 320–321; <xref ref-type="bibr" rid="B93">Smith and Cook 1991</xref>: 552, 564, 574; <xref ref-type="bibr" rid="B90">Smith 1991a</xref>: 145, 151, 158; <xref ref-type="bibr" rid="B91">Smith 1991b</xref>: 811; <xref ref-type="bibr" rid="B78">Proctor 1992</xref>b: 238; <xref ref-type="bibr" rid="B16">Cramer 1992</xref>: 13–14; <xref ref-type="bibr" rid="B108">Wiles 1997a</xref>: 192–194, 197, 200, 202, 209; <xref ref-type="bibr" rid="B109">Wiles 1997b</xref>: 1243; <xref ref-type="bibr" rid="B40">Harvey 1998</xref>: 67; <xref ref-type="bibr" rid="B94">Smith and Cook 1999</xref>: 115; <xref ref-type="bibr" rid="B17">Cramer and Cook 2000</xref>: 51; <xref ref-type="bibr" rid="B72">Perrin 2001</xref>: 35, 56; <xref ref-type="bibr" rid="B97">Smith et al. 2001</xref>: 579, 592, 608, 645; <xref ref-type="bibr" rid="B54">Lewis and McCutchan 2005</xref>: 76; <xref ref-type="bibr" rid="B28">Guo and Jin 2005</xref>: 70; <xref ref-type="bibr" rid="B1">Abé 2005</xref>: 120; <xref ref-type="bibr" rid="B2">Abé 2006</xref>: 6; <xref ref-type="bibr" rid="B73">Perrin 2006</xref>: 24; <xref ref-type="bibr" rid="B79">Proctor 2006</xref>: 8, 13; <xref ref-type="bibr" rid="B86">Richards and Rogers 2006</xref>: 36; <xref ref-type="bibr" rid="B76">Pešić and Smit 2007</xref>: 50; <xref ref-type="bibr" rid="B27">Goldschmidt 2007</xref>: 444–445; <xref ref-type="bibr" rid="B26">GEI 2008</xref>: Appendix B-1, F-1, G-1; <xref ref-type="bibr" rid="B62">MMWD 2008</xref>: 13; <xref ref-type="bibr" rid="B10">Boyaci and Özkan 2008</xref>: 364; <xref ref-type="bibr" rid="B41">Hawkins 2009</xref>: 19; <xref ref-type="bibr" rid="B98">Stalingo 2009</xref>: 22; <xref ref-type="bibr" rid="B107">Walter et al. 2009</xref>: 264, 374; <xref ref-type="bibr" rid="B45">Herbst and Silldorff 2009</xref>: 70; <xref ref-type="bibr" rid="B114">Zhang and Guo 2010</xref>: 117; <xref ref-type="bibr" rid="B92">Smith 2010</xref>: 288; <xref ref-type="bibr" rid="B95">Smith et al. 2010</xref>: 492, 522, 535, 550; <xref ref-type="bibr" rid="B46">Herbst et al. 2010</xref>: 16; <xref ref-type="bibr" rid="B71">Pernot and Underwood 2010</xref>: 43, 46, 49, 52, 56, 59, 62, 65, 68; <xref ref-type="bibr" rid="B75">Pešić et al. 2010</xref>: 15; <xref ref-type="bibr" rid="B74">Perrin and Bennett 2011</xref>: 37; <xref ref-type="bibr" rid="B29">Guo and Zhang 2011</xref>: 46, 48–49; <xref ref-type="bibr" rid="B58">ME Inc. 2011</xref> : 18; <xref ref-type="bibr" rid="B87">Richards and Rogers 2011</xref>: 45; <xref ref-type="bibr" rid="B96">Smith et al. 2011</xref>: 211; <xref ref-type="bibr" rid="B43">Herbst, Medhurst et al. 2011</xref>: 29; <xref ref-type="bibr" rid="B44">Herbst, Roberts et al. 2011</xref>: 23; <xref ref-type="bibr" rid="B22">Fernández and Reid 2012</xref>: 294–295, 297; <xref ref-type="bibr" rid="B19">Cuellar and Underwood 2012</xref>: 48, 54, 60, 66, 72; <xref ref-type="bibr" rid="B63">Morimoto 2012</xref>: 86; <xref ref-type="bibr" rid="B42">Herbst et al. 2013</xref>: 21; <xref ref-type="bibr" rid="B23">Fisher et al. 2015</xref>: 74, 83.</comment></tp:nomenclature-citation><tp:nomenclature-citation><tp:taxon-name>
            <tp:taxon-name-part taxon-name-part-type="genus">Testudacarus</tp:taxon-name-part>
            <object-id xmlns:xlink="http://www.w3.org/1999/xlink" content-type="zoobank" xlink:type="simple">http://zoobank.org/F535321F-2CB2-4F9D-B955-659A39CC564D</object-id>
          </tp:taxon-name><comment>*<xref ref-type="bibr" rid="B104">Vitzthum (1942)</xref> is cited in <xref ref-type="bibr" rid="B101">Viets (1956)</xref>, but this source was not located for this study.</comment></tp:nomenclature-citation></tp:nomenclature-citation-list></tp:nomenclature><tp:treatment-sec sec-type="Type species"><title>Type species.</title><p>
            <italic><tp:taxon-name><tp:taxon-name-part taxon-name-part-type="genus">Testudacarus</tp:taxon-name-part> <tp:taxon-name-part taxon-name-part-type="species">tripeltatus</tp:taxon-name-part></tp:taxon-name></italic> Walter, 1928</p></tp:treatment-sec><tp:treatment-sec sec-type="Generic diagnosis"><title>Generic diagnosis.</title><p>Members of this genus, unlike <italic><tp:taxon-name><tp:taxon-name-part taxon-name-part-type="genus">Debsacarus</tp:taxon-name-part></tp:taxon-name></italic>, lack projections on the anterior tips of coxae-I and have five-segmented pedipalps (instead of four). Furthermore, with the exception of <italic><tp:taxon-name><tp:taxon-name-part taxon-name-part-type="genus">Testudacarus</tp:taxon-name-part> <tp:taxon-name-part taxon-name-part-type="species">hyporhynchus</tp:taxon-name-part></tp:taxon-name></italic>, they differ from <italic><tp:taxon-name><tp:taxon-name-part taxon-name-part-type="genus">Debsacarus</tp:taxon-name-part></tp:taxon-name></italic> in having a rounded gnathosoma (rather than elongate) and a wide gnathosomal bay that is uncovered dorsally and ventrally ends posterior to the leg-I insertion.</p></tp:treatment-sec><tp:treatment-sec sec-type="Distribution"><title>Distribution.</title><p>Same as subfamily.</p></tp:treatment-sec><ref-list><ref id="B105"><mixed-citation xmlns:xlink="http://www.w3.org/1999/xlink" xlink:type="simple">
          <person-group><name name-style="western"><surname>Walter</surname><given-names>C</given-names></name></person-group> (<year>1928</year>) <article-title>Zur kenntnis der mikrofauna von Britisch Indien. II. <tp:taxon-name><tp:taxon-name-part taxon-name-part-type="above-genus">Hydracarina</tp:taxon-name-part></tp:taxon-name>.</article-title> <source>Records of the Indian Museum</source> <volume>30</volume>: <fpage>57</fpage>–<lpage>108</lpage>.</mixed-citation></ref><ref id="B102"><mixed-citation xmlns:xlink="http://www.w3.org/1999/xlink" xlink:type="simple">
          <person-group><name name-style="western"><surname>Viets</surname><given-names>K</given-names></name></person-group> (<year>1935</year>) <article-title>Die wassermilben von Sumatra, Java und Bali nach den Ergebnissen der Deutschen Limnologischen Sunda-Expedition. II. Teil.</article-title> <source>Archiv für Hydrobiologie</source>, <supplement>Supplement</supplement> <volume>13</volume>: <fpage>595</fpage>–<lpage>738</lpage>.</mixed-citation></ref><ref id="B100"><mixed-citation xmlns:xlink="http://www.w3.org/1999/xlink" xlink:type="simple">
          <person-group><name name-style="western"><surname>Viets</surname><given-names>K</given-names></name></person-group> (<year>1936</year>) <article-title>Wassermilben oder <tp:taxon-name><tp:taxon-name-part taxon-name-part-type="above-genus">Hydracarina</tp:taxon-name-part></tp:taxon-name> (<tp:taxon-name><tp:taxon-name-part taxon-name-part-type="above-genus">Hydrachnellae</tp:taxon-name-part></tp:taxon-name> und <tp:taxon-name><tp:taxon-name-part taxon-name-part-type="family">Halacaridae</tp:taxon-name-part></tp:taxon-name>).</article-title> In: <person-group><name name-style="western"><surname>Dahl</surname><given-names>F</given-names></name></person-group> (<role>Ed.</role>) <source>Die Tierwelt Deutschlands und der umgrenzenden Meeresteile</source> (<volume>31/32</volume>). <publisher-name>G. Fischer Verlag</publisher-name>, <publisher-loc>Stuttgart</publisher-loc>, <fpage>1</fpage>–<lpage>574</lpage>.</mixed-citation></ref><ref id="B56"><mixed-citation xmlns:xlink="http://www.w3.org/1999/xlink" xlink:type="simple">
          <person-group><name name-style="western"><surname>Lundblad</surname><given-names>O</given-names></name></person-group> (<year>1941</year>) <article-title>Eine übersicht des Hydrachnellensystems und der bis jetzt bekannten Verbreitung der Gattungen dieser Gruppe.</article-title> <source>Zoologiska Bidrag från Uppsala</source> <volume>20</volume>: <fpage>359</fpage>–<lpage>379</lpage>. <comment>[In German]</comment></mixed-citation></ref><ref id="B104"><mixed-citation xmlns:xlink="http://www.w3.org/1999/xlink" xlink:type="simple">
          <person-group><name name-style="western"><surname>Vitzthum</surname><given-names>H</given-names></name></person-group> (<year>1942</year>) <chapter-title><tp:taxon-name><tp:taxon-name-part taxon-name-part-type="subclass">Acarina</tp:taxon-name-part></tp:taxon-name>.</chapter-title> In: <person-group><name name-style="western"><surname>Bronn</surname><given-names>HG</given-names></name></person-group> (<role>Ed.</role>) <source>Dr H.G. Bronn’s klassen und ordnungen des thierreichs, wissenschaftlich dargestellt in wort und bild.</source> <volume>Bd. 5</volume>, <issue>Abt. 4</issue>, Buch 5. <publisher-name>C.F. Winter (Akademie Verlag)</publisher-name>, <publisher-loc>Leipzig</publisher-loc> und <publisher-loc>Heidelberg</publisher-loc>. <comment>[In German]</comment></mixed-citation></ref><ref id="B57"><mixed-citation xmlns:xlink="http://www.w3.org/1999/xlink" xlink:type="simple">
          <person-group><name name-style="western"><surname>Marshall</surname><given-names>R</given-names></name></person-group> (<year>1943</year>) <article-title><tp:taxon-name><tp:taxon-name-part taxon-name-part-type="above-genus">Hydracarina</tp:taxon-name-part></tp:taxon-name> from California. Part I.</article-title> <source>Transactions of the American Microscopical Society</source> <volume>62</volume>: <fpage>306</fpage>–<lpage>324</lpage>. doi: <ext-link xlink:type="simple" ext-link-type="doi" xlink:href="10.2307/3223036">10.2307/3223036</ext-link></mixed-citation></ref><ref id="B85"><mixed-citation xmlns:xlink="http://www.w3.org/1999/xlink" xlink:type="simple">
          <person-group><name name-style="western"><surname>Radford</surname><given-names>CD</given-names></name></person-group> (<year>1950</year>) <source>Systematic check list of mite genera and type species</source>. <publisher-name>Union Internationale des Sciences Biologiques</publisher-name>. <series>Série C</series>, Section Entomologique <volume>1</volume>: <fpage>1</fpage>–<lpage>232</lpage>.</mixed-citation></ref><ref id="B5"><mixed-citation xmlns:xlink="http://www.w3.org/1999/xlink" xlink:type="simple">
          <person-group><name name-style="western"><surname>Baker</surname><given-names>EW</given-names></name><name name-style="western"><surname>Wharton</surname><given-names>GW</given-names></name></person-group> (<year>1952</year>) <source>An Introduction to Acarology.</source> <publisher-name>The Macmillan Company</publisher-name>, <publisher-loc>New York</publisher-loc>, <size units="page">465 pp</size>.</mixed-citation></ref><ref id="B68"><mixed-citation xmlns:xlink="http://www.w3.org/1999/xlink" xlink:type="simple">
          <person-group><name name-style="western"><surname>Pennak</surname><given-names>RW</given-names></name></person-group> (<year>1953</year>) <source>Fresh-water invertebrates of the United States.</source> <publisher-name>The Ronald Press Company</publisher-name>, <publisher-loc>New York</publisher-loc>, <size units="page">769 pp</size>.</mixed-citation></ref><ref id="B9"><mixed-citation xmlns:xlink="http://www.w3.org/1999/xlink" xlink:type="simple">
          <person-group><name name-style="western"><surname>Bergstrom</surname><given-names>D</given-names></name></person-group> (<year>1953</year>) <article-title><tp:taxon-name><tp:taxon-name-part taxon-name-part-type="above-genus">Hydracarina</tp:taxon-name-part></tp:taxon-name> from the Rocky Mountain Region.</article-title> <source>Transactions of the American Microscoicpal Society</source> <volume>72</volume>: <fpage>157</fpage>–<lpage>162</lpage>. doi: <ext-link xlink:type="simple" ext-link-type="doi" xlink:href="10.2307/3223514">10.2307/3223514</ext-link></mixed-citation></ref><ref id="B60"><mixed-citation xmlns:xlink="http://www.w3.org/1999/xlink" xlink:type="simple">
          <person-group><name name-style="western"><surname>Mitchell</surname><given-names>RD</given-names></name></person-group> (<year>1954</year>) <article-title>Check list of North American water-mites.</article-title> <source>Fieldiana: Zoology</source> <volume>35</volume>: <fpage>27</fpage>–<lpage>70</lpage>.</mixed-citation></ref><ref id="B30"><mixed-citation xmlns:xlink="http://www.w3.org/1999/xlink" xlink:type="simple">
          <person-group><name name-style="western"><surname>Habeeb</surname><given-names>H</given-names></name></person-group> (<year>1954</year>) <article-title>North American <tp:taxon-name><tp:taxon-name-part taxon-name-part-type="above-genus">Hydrachnellae</tp:taxon-name-part></tp:taxon-name>, <tp:taxon-name><tp:taxon-name-part taxon-name-part-type="subclass">Acari</tp:taxon-name-part></tp:taxon-name> – IX-XVI.</article-title> <source>Leaflets of Acadian Biology</source> <volume>2</volume>: <fpage>1</fpage>–<lpage>14</lpage>.</mixed-citation></ref><ref id="B47"><mixed-citation xmlns:xlink="http://www.w3.org/1999/xlink" xlink:type="simple">
          <person-group><name name-style="western"><surname>Imamura</surname><given-names>T</given-names></name></person-group> (<year>1955</year>) <article-title>Crenophilous and rheophilous water-mites from Mishima and its vicinity.</article-title> <source>Bulletin of the Biogeographical Society of Japan</source> <volume>16-19</volume>: <fpage>181</fpage>–<lpage>192</lpage>.</mixed-citation></ref><ref id="B101"><mixed-citation xmlns:xlink="http://www.w3.org/1999/xlink" xlink:type="simple">
          <person-group><name name-style="western"><surname>Viets</surname><given-names>K</given-names></name></person-group> (<year>1956</year>) <source>Die milben des süßwassers und des meeres: <tp:taxon-name><tp:taxon-name-part taxon-name-part-type="above-genus">Hydrachnellae</tp:taxon-name-part></tp:taxon-name> und <tp:taxon-name><tp:taxon-name-part taxon-name-part-type="family">Halacaridae</tp:taxon-name-part></tp:taxon-name> (<tp:taxon-name><tp:taxon-name-part taxon-name-part-type="subclass">Acari</tp:taxon-name-part></tp:taxon-name>). Zweiter un dritter teil. Katalog und nomenklator.</source> <publisher-name>Gustav Fischer</publisher-name>, <publisher-loc>Jena</publisher-loc>, <size units="page">870 pp</size>.</mixed-citation></ref><ref id="B32"><mixed-citation xmlns:xlink="http://www.w3.org/1999/xlink" xlink:type="simple">
          <person-group><name name-style="western"><surname>Habeeb</surname><given-names>H</given-names></name></person-group> (<year>1959a</year>) <article-title>List of North American water-mites.</article-title> <source>Le Naturaliste Canadien</source> <volume>86</volume>: <fpage>19</fpage>–<lpage>25</lpage>.</mixed-citation></ref><ref id="B64"><mixed-citation xmlns:xlink="http://www.w3.org/1999/xlink" xlink:type="simple">
          <person-group><name name-style="western"><surname>Newell</surname><given-names>IM</given-names></name></person-group> (<year>1959</year>) <article-title><tp:taxon-name><tp:taxon-name-part taxon-name-part-type="subclass">Acari</tp:taxon-name-part></tp:taxon-name>.</article-title> In: <person-group><name name-style="western"><surname>Edmonson</surname><given-names>WT</given-names></name></person-group> (<role>Ed.</role>) <source>Fresh-Water Biology</source> (<edition>2nd Ed</edition>). <publisher-name>John Wiley &amp; Sons Inc</publisher-name>, <publisher-loc>New York</publisher-loc>, <fpage>1080</fpage>–<lpage>1116</lpage>.</mixed-citation></ref><ref id="B34"><mixed-citation xmlns:xlink="http://www.w3.org/1999/xlink" xlink:type="simple">
          <person-group><name name-style="western"><surname>Habeeb</surname><given-names>H</given-names></name></person-group> (<year>1961</year>) <article-title>Walter Vincent Powers, noble fellow, 1895-1954.</article-title> <source>Leaflets of Acadian Biology</source> <volume>22</volume>: <fpage>1</fpage>–<lpage>6</lpage>.</mixed-citation></ref><ref id="B55"><mixed-citation xmlns:xlink="http://www.w3.org/1999/xlink" xlink:type="simple">
          <person-group><name name-style="western"><surname>Lundblad</surname><given-names>CO</given-names></name></person-group> (<year>1967</year>) <article-title>Wassermilben von Hinterindien.</article-title> <source>Arkiv för Zoologi</source> <volume>19</volume>: <fpage>391</fpage>–<lpage>419</lpage>. <comment>[In German]</comment></mixed-citation></ref><ref id="B12"><mixed-citation xmlns:xlink="http://www.w3.org/1999/xlink" xlink:type="simple">
          <person-group><name name-style="western"><surname>Conroy</surname><given-names>JC</given-names></name></person-group> (<year>1968</year>) <article-title>The water-mites of western Canada.</article-title> <source>Bulletin of the National Museum of Canada</source> <volume>223</volume>: <fpage>23</fpage>–<lpage>42</lpage>.</mixed-citation></ref><ref id="B36"><mixed-citation xmlns:xlink="http://www.w3.org/1999/xlink" xlink:type="simple">
          <person-group><name name-style="western"><surname>Habeeb</surname><given-names>H</given-names></name></person-group> (<year>1969</year>) <article-title>Notes on water-mites – II. (erratum: III).</article-title> <source>Leaflets of Acadian Biology</source> <volume>51</volume>: <fpage>1</fpage>–<lpage>2</lpage>.</mixed-citation></ref><ref id="B112"><mixed-citation xmlns:xlink="http://www.w3.org/1999/xlink" xlink:type="simple">
          <person-group><name name-style="western"><surname>Winger</surname><given-names>PV</given-names></name><name name-style="western"><surname>Peters</surname><given-names>EJ</given-names></name><name name-style="western"><surname>Donahoo</surname><given-names>MJ</given-names></name><name name-style="western"><surname>Barnes</surname><given-names>JR</given-names></name><name name-style="western"><surname>White</surname><given-names>DA</given-names></name></person-group> (<year>1972</year>) <article-title>A checklist of the macroinvertebrates of the Provo River, Utah.</article-title> <source>Great Basin Naturalist</source> <volume>32</volume>: <fpage>211</fpage>–<lpage>219</lpage>.</mixed-citation></ref><ref id="B6"><mixed-citation xmlns:xlink="http://www.w3.org/1999/xlink" xlink:type="simple">
          <person-group><name name-style="western"><surname>Barr</surname><given-names>DW</given-names></name></person-group> (<year>1972</year>) <article-title>The ejaculatory complex in water mites (<tp:taxon-name><tp:taxon-name-part taxon-name-part-type="subclass">Acari</tp:taxon-name-part></tp:taxon-name>: <tp:taxon-name><tp:taxon-name-part taxon-name-part-type="clade">Parasitengona</tp:taxon-name-part></tp:taxon-name>): morphology and potential value for systematics.</article-title> <source>Life Sciences Contributions of the Royal Ontario Museum</source> <volume>81</volume>: <fpage>1</fpage>–<lpage>87</lpage>.</mixed-citation></ref><ref id="B15"><mixed-citation xmlns:xlink="http://www.w3.org/1999/xlink" xlink:type="simple">
          <person-group><name name-style="western"><surname>Cook</surname><given-names>DR</given-names></name></person-group> (<year>1974</year>) <article-title>Water mite genera and subgenera.</article-title> <source>Memoirs of the American Entomological Institute</source> <volume>21</volume>: <fpage>1</fpage>–<lpage>841</lpage>.</mixed-citation></ref><ref id="B37"><mixed-citation xmlns:xlink="http://www.w3.org/1999/xlink" xlink:type="simple">
          <person-group><name name-style="western"><surname>Habeeb</surname><given-names>H</given-names></name></person-group> (<year>1974a</year>) <article-title>New genera of water-mites.</article-title> <source>Leaflets of Acadian Biology</source> <volume>61</volume>: <fpage>1</fpage>–<lpage>2</lpage>.</mixed-citation></ref><ref id="B38"><mixed-citation xmlns:xlink="http://www.w3.org/1999/xlink" xlink:type="simple">
          <person-group><name name-style="western"><surname>Habeeb</surname><given-names>H</given-names></name></person-group> (<year>1974b</year>) <article-title>Notes on water-mites. VIII.</article-title> <source>Leaflets of Acadian Biology</source> <volume>59</volume>: <fpage>1</fpage>–<lpage>4</lpage>.</mixed-citation></ref><ref id="B49"><mixed-citation xmlns:xlink="http://www.w3.org/1999/xlink" xlink:type="simple">
          <person-group><name name-style="western"><surname>Imamura</surname><given-names>T</given-names></name></person-group> (<year>1976</year>) <article-title>Two new species of water-mites from Nikko National Park, Japan.</article-title> <source>Annotationes Zoologicae Japonenses</source> <volume>49</volume>: <fpage>279</fpage>–<lpage>284</lpage>.</mixed-citation></ref><ref id="B7"><mixed-citation xmlns:xlink="http://www.w3.org/1999/xlink" xlink:type="simple">
          <person-group><name name-style="western"><surname>Barr</surname><given-names>DW</given-names></name></person-group> (<year>1977</year>) <article-title>A new water mite genus from western Canada (<tp:taxon-name><tp:taxon-name-part taxon-name-part-type="subclass">Acari</tp:taxon-name-part></tp:taxon-name>: <tp:taxon-name><tp:taxon-name-part taxon-name-part-type="clade">Parasitengona</tp:taxon-name-part></tp:taxon-name>: <tp:taxon-name><tp:taxon-name-part taxon-name-part-type="family">Anisitsiellidae</tp:taxon-name-part></tp:taxon-name>).</article-title> <source>Canadian Journal of Zoology</source> <volume>55</volume>: <fpage>877</fpage>–<lpage>881</lpage>. doi: <ext-link xlink:type="simple" ext-link-type="doi" xlink:href="10.1139/z77-114">10.1139/z77-114</ext-link></mixed-citation></ref><ref id="B110"><mixed-citation xmlns:xlink="http://www.w3.org/1999/xlink" xlink:type="simple">
          <person-group><name name-style="western"><surname>Williams</surname><given-names>DD</given-names></name><name name-style="western"><surname>Mundie</surname><given-names>JH</given-names></name><name name-style="western"><surname>Mounce</surname><given-names>DE</given-names></name></person-group> (<year>1977</year>) <article-title>Some aspects of benthic production in a salmonid rearing channel.</article-title> <source>Journal of the Fisheries Research Board of Canada</source> <volume>34</volume>: <fpage>2133</fpage>–<lpage>2141</lpage>. doi: <ext-link xlink:type="simple" ext-link-type="doi" xlink:href="10.1139/f77-280">10.1139/f77-280</ext-link></mixed-citation></ref><ref id="B69"><mixed-citation xmlns:xlink="http://www.w3.org/1999/xlink" xlink:type="simple">
          <person-group><name name-style="western"><surname>Pennak</surname><given-names>RW</given-names></name></person-group> (<year>1978</year>) <source>Fresh-water invertebrates of the United States.</source> <publisher-name>John Wiley and Sons Inc</publisher-name>, <publisher-loc>New York</publisher-loc>, <size units="page">803 pp</size>.</mixed-citation></ref><ref id="B25"><mixed-citation xmlns:xlink="http://www.w3.org/1999/xlink" xlink:type="simple">
          <person-group><name name-style="western"><surname>Fuste</surname><given-names>LA</given-names></name></person-group> (<year>1980</year>) <article-title>Effects of the Mount St. Helens eruption on the benthic fauna of the Toutle River, Muddy River, and Pine Creek Drainage Basins, Washington.</article-title> <source>Geological Survey Circular</source> <volume>850-H</volume>, <size units="page">19 pp</size>.</mixed-citation></ref><ref id="B88"><mixed-citation xmlns:xlink="http://www.w3.org/1999/xlink" xlink:type="simple">
          <person-group><name name-style="western"><surname>Smith</surname><given-names>IM</given-names></name></person-group> (<year>1982</year>) <article-title>Larvae of water mites of the genera of the superfamily <tp:taxon-name><tp:taxon-name-part taxon-name-part-type="superfamily">Lebertioidea</tp:taxon-name-part></tp:taxon-name> (<tp:taxon-name><tp:taxon-name-part taxon-name-part-type="order">Prostigmata</tp:taxon-name-part></tp:taxon-name>: <tp:taxon-name><tp:taxon-name-part taxon-name-part-type="clade">Parasitengona</tp:taxon-name-part></tp:taxon-name>) in North America with comments on phylogeny and higher classification of the superfamily.</article-title> <source>Canadian Entomologist</source> <volume>114</volume>: <fpage>901</fpage>–<lpage>990</lpage>. doi: <ext-link xlink:type="simple" ext-link-type="doi" xlink:href="10.4039/Ent114901-10">10.4039/Ent114901-10</ext-link></mixed-citation></ref><ref id="B8"><mixed-citation xmlns:xlink="http://www.w3.org/1999/xlink" xlink:type="simple">
          <person-group><name name-style="western"><surname>Barr</surname><given-names>DW</given-names></name></person-group> (<year>1982</year>) <article-title>Comparative morphology of the genital acetabula of aquatic mites (<tp:taxon-name><tp:taxon-name-part taxon-name-part-type="subclass">Acari</tp:taxon-name-part></tp:taxon-name>, <tp:taxon-name><tp:taxon-name-part taxon-name-part-type="order">Prostigmata</tp:taxon-name-part></tp:taxon-name>): <tp:taxon-name><tp:taxon-name-part taxon-name-part-type="superfamily">Hydrachnoidea</tp:taxon-name-part></tp:taxon-name>, <tp:taxon-name><tp:taxon-name-part taxon-name-part-type="superfamily">Eylaoidea</tp:taxon-name-part></tp:taxon-name>, <tp:taxon-name><tp:taxon-name-part taxon-name-part-type="superfamily">Hydryphantoidea</tp:taxon-name-part></tp:taxon-name> and <tp:taxon-name><tp:taxon-name-part taxon-name-part-type="superfamily">Lebertioidea</tp:taxon-name-part></tp:taxon-name>.</article-title> <source>Journal of Natural History</source> <volume>16</volume>: <fpage>147</fpage>–<lpage>160</lpage>. doi: <ext-link xlink:type="simple" ext-link-type="doi" xlink:href="10.1080/00222938200770111">10.1080/00222938200770111</ext-link></mixed-citation></ref><ref id="B53"><mixed-citation xmlns:xlink="http://www.w3.org/1999/xlink" xlink:type="simple">
          <person-group><name name-style="western"><surname>Laubitz</surname><given-names>DR</given-names></name><name name-style="western"><surname>Sutherland</surname><given-names>I</given-names></name><name name-style="western"><surname>Sharma</surname><given-names>N</given-names></name><name name-style="western"><surname>Antoine</surname><given-names>W</given-names></name></person-group> (<year>1983</year>) <source>1 Bibliographia invertebratorum aquaticorum canadensium, vol. 1.</source> <publisher-name>Invertebrate Zoology Division National Museum of Natural Sciences</publisher-name>, <publisher-loc>Ottawa</publisher-loc>, <size units="page">56 pp</size>.</mixed-citation></ref><ref id="B103"><mixed-citation xmlns:xlink="http://www.w3.org/1999/xlink" xlink:type="simple">
          <person-group><name name-style="western"><surname>Viets</surname><given-names>KO</given-names></name></person-group> (<year>1987</year>) <article-title>Die milben des Süßwassers (<tp:taxon-name><tp:taxon-name-part taxon-name-part-type="above-genus">Hydrachnellae</tp:taxon-name-part></tp:taxon-name> und <tp:taxon-name><tp:taxon-name-part taxon-name-part-type="family">Halacaridae</tp:taxon-name-part></tp:taxon-name> [part.], <tp:taxon-name><tp:taxon-name-part taxon-name-part-type="subclass">Acari</tp:taxon-name-part></tp:taxon-name>). 2: Katalog.</article-title> <source>Sonderbände des Naturwissenschaftlichen Vereins in Hamburg</source> <volume>8</volume>: <fpage>1</fpage>–<lpage>1012</lpage>. [In German]</mixed-citation></ref><ref id="B89"><mixed-citation xmlns:xlink="http://www.w3.org/1999/xlink" xlink:type="simple">
          <person-group><name name-style="western"><surname>Smith</surname><given-names>IM</given-names></name></person-group> (<year>1987</year>) <article-title>Order <tp:taxon-name><tp:taxon-name-part taxon-name-part-type="superorder">Acariformes</tp:taxon-name-part></tp:taxon-name>, suborder Actinedida (or <tp:taxon-name><tp:taxon-name-part taxon-name-part-type="order">Prostigmata</tp:taxon-name-part></tp:taxon-name>).</article-title> In: <person-group><name name-style="western"><surname>Lafontaine</surname><given-names>JD</given-names></name><name name-style="western"><surname>Allyson</surname><given-names>S</given-names></name><name name-style="western"><surname>Behan-Pelletier</surname><given-names>VM</given-names></name><name name-style="western"><surname>Borkent</surname><given-names>A</given-names></name><name name-style="western"><surname>Campbell</surname><given-names>JM</given-names></name><name name-style="western"><surname>Hamilton</surname><given-names>KGA</given-names></name><name name-style="western"><surname>Martin</surname><given-names>JEH</given-names></name><name name-style="western"><surname>Masner</surname><given-names>L</given-names></name></person-group> (<role>Eds</role>) <issue-title>The Insects, Spiders and Mites of Cape Breton Highlands National Park.</issue-title> <source>Biosystematics Research Centre Report</source> <volume>1</volume>, <fpage>41</fpage>–<lpage>46</lpage>.</mixed-citation></ref><ref id="B111"><mixed-citation xmlns:xlink="http://www.w3.org/1999/xlink" xlink:type="simple">
          <person-group><name name-style="western"><surname>Williams</surname><given-names>D</given-names></name><name name-style="western"><surname>Hogg</surname><given-names>ID</given-names></name></person-group> (<year>1988</year>) <article-title>Ecology and production of invertebrates in a Canadian coldwater spring-springbrook system.</article-title> <source>Holarctic Ecology</source> <volume>11</volume>: <fpage>41</fpage>–<lpage>54</lpage>. doi: <ext-link xlink:type="simple" ext-link-type="doi" xlink:href="10.1111/j.1600-0587.1988.tb00779.x">10.1111/j.1600-0587.1988.tb00779.x</ext-link></mixed-citation></ref><ref id="B4"><mixed-citation xmlns:xlink="http://www.w3.org/1999/xlink" xlink:type="simple">
          <person-group><name name-style="western"><surname>Bader</surname><given-names>C</given-names></name></person-group> (<year>1988</year>) <article-title>Die <tp:taxon-name><tp:taxon-name-part taxon-name-part-type="genus">Torrenticolidae</tp:taxon-name-part></tp:taxon-name> (<tp:taxon-name><tp:taxon-name-part taxon-name-part-type="subclass">Acari</tp:taxon-name-part></tp:taxon-name>, Hydrachnaellae). Eine abklärende studie über eine schwierige Wassermilben-Familie.</article-title> <source>Revue Suisse de Zoologie</source> <volume>95</volume>: <fpage>87</fpage>–<lpage>98</lpage>. doi: <ext-link xlink:type="simple" ext-link-type="doi" xlink:href="10.5962/bhl.part.79640">10.5962/bhl.part.79640</ext-link></mixed-citation></ref><ref id="B70"><mixed-citation xmlns:xlink="http://www.w3.org/1999/xlink" xlink:type="simple">
          <person-group><name name-style="western"><surname>Pennak</surname><given-names>RW</given-names></name></person-group> (<year>1989</year>) <source>Fresh-water invertebrates of the United States: <tp:taxon-name><tp:taxon-name-part taxon-name-part-type="kingdom">Protozoa</tp:taxon-name-part></tp:taxon-name> to <tp:taxon-name><tp:taxon-name-part taxon-name-part-type="phylum">Mollusca</tp:taxon-name-part></tp:taxon-name>.</source> <publisher-name>John Wiley and Sons Inc</publisher-name>, <publisher-loc>New York</publisher-loc>, <size units="page">628 pp</size>.</mixed-citation></ref><ref id="B67"><mixed-citation xmlns:xlink="http://www.w3.org/1999/xlink" xlink:type="simple">
          <person-group><name name-style="western"><surname>Peckarsky</surname><given-names>BI</given-names></name><name name-style="western"><surname>Fraissinet</surname><given-names>PR</given-names></name><name name-style="western"><surname>Penton</surname><given-names>MA</given-names></name><name name-style="western"><surname>Conklin</surname><given-names>DJ</given-names></name></person-group> (<year>1990</year>) <source>Freshwater macroinvertebrates of Northeastern North America.</source> <publisher-name>Cornell University Press</publisher-name>, <publisher-loc>Ithica</publisher-loc>, <size units="page">456 pp</size>.</mixed-citation></ref><ref id="B93"><mixed-citation xmlns:xlink="http://www.w3.org/1999/xlink" xlink:type="simple">
          <person-group><name name-style="western"><surname>Smith</surname><given-names>IM</given-names></name><name name-style="western"><surname>Cook</surname><given-names>DR</given-names></name></person-group> (<year>1991</year>) <article-title>Water mites (Hydrachnidiae) and other arachnids.</article-title> In: <person-group><name name-style="western"><surname>Thorp</surname><given-names>JH</given-names></name><name name-style="western"><surname>Covich</surname><given-names>AP</given-names></name></person-group> (<role>Eds</role>) <source>Ecology and Classification of North American Freshwater Invertebrates</source>. <publisher-name>Academic Press</publisher-name>, <publisher-loc>San Diego</publisher-loc>, <fpage>523</fpage>–<lpage>592</lpage>.</mixed-citation></ref><ref id="B90"><mixed-citation xmlns:xlink="http://www.w3.org/1999/xlink" xlink:type="simple">
          <person-group><name name-style="western"><surname>Smith</surname><given-names>IM</given-names></name></person-group> (<year>1991a</year>) <article-title>Descriptions of new species representing new or unreported genera of <tp:taxon-name><tp:taxon-name-part taxon-name-part-type="superfamily">Lebertioidea</tp:taxon-name-part></tp:taxon-name> (<tp:taxon-name><tp:taxon-name-part taxon-name-part-type="subclass">Acari</tp:taxon-name-part></tp:taxon-name>: Hydrachnida) from North America.</article-title> <source>Canadian Entomologist</source> <volume>123</volume>: <fpage>811</fpage>–<lpage>825</lpage>. doi: <ext-link xlink:type="simple" ext-link-type="doi" xlink:href="10.4039/Ent123811-4">10.4039/Ent123811-4</ext-link></mixed-citation></ref><ref id="B91"><mixed-citation xmlns:xlink="http://www.w3.org/1999/xlink" xlink:type="simple">
          <person-group><name name-style="western"><surname>Smith</surname><given-names>IM</given-names></name></person-group> (<year>1991b</year>) <article-title>Water mites (<tp:taxon-name><tp:taxon-name-part taxon-name-part-type="subclass">Acari</tp:taxon-name-part></tp:taxon-name>: <tp:taxon-name><tp:taxon-name-part taxon-name-part-type="clade">Parasitengona</tp:taxon-name-part></tp:taxon-name>: Hydrachnida) of spring habitats in Canada.</article-title> <source>Memoirs of the Entomological Society of Canada</source> <volume>155</volume>: <fpage>141</fpage>–<lpage>167</lpage>. doi: <ext-link xlink:type="simple" ext-link-type="doi" xlink:href="10.4039/entm123155141-1">10.4039/entm123155141-1</ext-link></mixed-citation></ref><ref id="B78"><mixed-citation xmlns:xlink="http://www.w3.org/1999/xlink" xlink:type="simple">
          <person-group><name name-style="western"><surname>Proctor</surname><given-names>HC</given-names></name></person-group> (<year>1992</year>) <source>The Evolution of Sperm Transfer Behaviour in Water Mites (<tp:taxon-name><tp:taxon-name-part taxon-name-part-type="subclass">Acari</tp:taxon-name-part></tp:taxon-name>: <tp:taxon-name><tp:taxon-name-part taxon-name-part-type="clade">Parasitengona</tp:taxon-name-part></tp:taxon-name>).</source> <comment>PhD Dissertation</comment>, <publisher-name>University of Toronto</publisher-name>, <publisher-loc>Toronto</publisher-loc>, <size units="page">279 pp</size>.</mixed-citation></ref><ref id="B16"><mixed-citation xmlns:xlink="http://www.w3.org/1999/xlink" xlink:type="simple">
          <person-group><name name-style="western"><surname>Cramer</surname><given-names>C</given-names></name></person-group> (<year>1992</year>) <article-title>Estudios sobre hidracáridos Mexicanos, familia <tp:taxon-name><tp:taxon-name-part taxon-name-part-type="genus">Torrenticolidae</tp:taxon-name-part></tp:taxon-name>. I. Cinco especies nuevas de <italic><tp:taxon-name><tp:taxon-name-part taxon-name-part-type="genus">Neoatractides</tp:taxon-name-part></tp:taxon-name></italic> y <italic><tp:taxon-name><tp:taxon-name-part taxon-name-part-type="genus">Torrenticola</tp:taxon-name-part></tp:taxon-name></italic> y primer registro de <italic><tp:taxon-name><tp:taxon-name-part taxon-name-part-type="genus">Testudacarus</tp:taxon-name-part></tp:taxon-name></italic> para México.</article-title> <source>Anales Instituto de Biologia, Universidad Nacionale Autónoma de México, Seria Zoologia</source> <volume>63</volume>: <fpage>13</fpage>–<lpage>27</lpage>. <comment>[In Spanish]</comment></mixed-citation></ref><ref id="B108"><mixed-citation xmlns:xlink="http://www.w3.org/1999/xlink" xlink:type="simple">
          <person-group><name name-style="western"><surname>Wiles</surname><given-names>PR</given-names></name></person-group> (<year>1997a</year>) <article-title>Asian and Oriental <tp:taxon-name><tp:taxon-name-part taxon-name-part-type="genus">Torrenticolidae</tp:taxon-name-part></tp:taxon-name> Piersig, 1902 (<tp:taxon-name><tp:taxon-name-part taxon-name-part-type="subclass">Acari</tp:taxon-name-part></tp:taxon-name>: <tp:taxon-name><tp:taxon-name-part taxon-name-part-type="above-genus">Hydrachnidia</tp:taxon-name-part></tp:taxon-name>: <tp:taxon-name><tp:taxon-name-part taxon-name-part-type="superfamily">Lebertioidea</tp:taxon-name-part></tp:taxon-name>): a revision of the family and descriptions of ne species of <italic><tp:taxon-name><tp:taxon-name-part taxon-name-part-type="genus">Torrenticola</tp:taxon-name-part></tp:taxon-name></italic> Piersig and <italic><tp:taxon-name><tp:taxon-name-part taxon-name-part-type="genus">Pseudotorrenticola</tp:taxon-name-part></tp:taxon-name></italic> Walter, from Southeast Asia.</article-title> <source>Journal of Natural History</source> <volume>31</volume>: <fpage>191</fpage>–<lpage>236</lpage>. doi: <ext-link xlink:type="simple" ext-link-type="doi" xlink:href="10.1080/00222939700770121">10.1080/00222939700770121</ext-link></mixed-citation></ref><ref id="B109"><mixed-citation xmlns:xlink="http://www.w3.org/1999/xlink" xlink:type="simple">
          <person-group><name name-style="western"><surname>Wiles</surname><given-names>PR</given-names></name></person-group> (<year>1997b</year>) <article-title>The homology of glands and glandularia in the water mites (<tp:taxon-name><tp:taxon-name-part taxon-name-part-type="subclass">Acari</tp:taxon-name-part></tp:taxon-name>: <tp:taxon-name><tp:taxon-name-part taxon-name-part-type="above-genus">Hydrachnidia</tp:taxon-name-part></tp:taxon-name>).</article-title> <source>Journal of Natural History</source> <volume>31</volume>: <fpage>1237</fpage>–<lpage>1251</lpage>. doi: <ext-link xlink:type="simple" ext-link-type="doi" xlink:href="10.1080/00222939700770671">10.1080/00222939700770671</ext-link></mixed-citation></ref><ref id="B40"><mixed-citation xmlns:xlink="http://www.w3.org/1999/xlink" xlink:type="simple">
          <person-group><name name-style="western"><surname>Harvey</surname><given-names>MS</given-names></name></person-group> (<year>1998</year>) <source>The Australian Water Mites: A Guide to Families and Genera.</source> <publisher-name>CSIRO Publishing</publisher-name>, <publisher-loc>Collingwood</publisher-loc>, <size units="page">150 pp</size>.</mixed-citation></ref><ref id="B94"><mixed-citation xmlns:xlink="http://www.w3.org/1999/xlink" xlink:type="simple">
          <person-group><name name-style="western"><surname>Smith</surname><given-names>IM</given-names></name><name name-style="western"><surname>Cook</surname><given-names>DR</given-names></name></person-group> (<year>1999</year>) <article-title>An assessment of global distribution patterns in water mites (<tp:taxon-name><tp:taxon-name-part taxon-name-part-type="subclass">Acari</tp:taxon-name-part></tp:taxon-name>: Hydrachnida).</article-title> In: <person-group><name name-style="western"><surname>Needham</surname><given-names>GR</given-names></name><name name-style="western"><surname>Mitchell</surname><given-names>RD</given-names></name><name name-style="western"><surname>Horn</surname><given-names>DJ</given-names></name><name name-style="western"><surname>Welbourn</surname><given-names>WC</given-names></name></person-group> (<role>Eds</role>) <source>Acarology IX</source> (<volume>Vol. 2</volume>. Symposia). <publisher-name>Ohio Biological Survey</publisher-name>, <publisher-loc>Columbus</publisher-loc>, <fpage>109</fpage>–<lpage>124</lpage>.</mixed-citation></ref><ref id="B17"><mixed-citation xmlns:xlink="http://www.w3.org/1999/xlink" xlink:type="simple">
          <person-group><name name-style="western"><surname>Cramer</surname><given-names>C</given-names></name><name name-style="western"><surname>Cook</surname><given-names>DR</given-names></name></person-group> (<year>2000</year>) <article-title>Water mites of the genera <italic><tp:taxon-name><tp:taxon-name-part taxon-name-part-type="genus">Neoatractides</tp:taxon-name-part></tp:taxon-name></italic> Lundblad and <italic><tp:taxon-name><tp:taxon-name-part taxon-name-part-type="genus">Pseudotorrenticola</tp:taxon-name-part></tp:taxon-name></italic> Walter (<tp:taxon-name><tp:taxon-name-part taxon-name-part-type="subclass">Acari</tp:taxon-name-part></tp:taxon-name>: Hydrachnida: <tp:taxon-name><tp:taxon-name-part taxon-name-part-type="genus">Torrenticolidae</tp:taxon-name-part></tp:taxon-name>) from Mexico.</article-title> <source>International Journal of Acarology</source> <volume>26</volume>: <fpage>51</fpage>–<lpage>61</lpage>. doi: <ext-link xlink:type="simple" ext-link-type="doi" xlink:href="10.1080/01647950008683635">10.1080/01647950008683635</ext-link></mixed-citation></ref><ref id="B72"><mixed-citation xmlns:xlink="http://www.w3.org/1999/xlink" xlink:type="simple">
          <person-group><name name-style="western"><surname>Perrin</surname><given-names>CJ</given-names></name></person-group> (<year>2001</year>) <source>Trophic Structure and function in the Cheakamus River for water use planning</source>. Prepared by <publisher-name>Limnotek Research and Development Inc.</publisher-name>, <publisher-loc>Vancouver, Canada</publisher-loc>, for <publisher-name>BC Hydro and The Resort Municipality of Whistler</publisher-name>, <size units="page">67 pp</size>.</mixed-citation></ref><ref id="B97"><mixed-citation xmlns:xlink="http://www.w3.org/1999/xlink" xlink:type="simple">
          <person-group><name name-style="western"><surname>Smith</surname><given-names>IM</given-names></name><name name-style="western"><surname>Smith</surname><given-names>BP</given-names></name><name name-style="western"><surname>Cook</surname><given-names>DR</given-names></name></person-group> (<year>2001</year>) <article-title>Water mites (Hydrachnida) and other arachnids.</article-title> In: <person-group><name name-style="western"><surname>Covich</surname><given-names>JH</given-names></name><name name-style="western"><surname>Thorp</surname><given-names>AP</given-names></name></person-group> (<role>Eds</role>) <source>Ecology and Classification of North American Freshwater Invertebrates</source>. <publisher-name>Academic Press</publisher-name>, <publisher-loc>San Diego</publisher-loc>, <fpage>551</fpage>–<lpage>659</lpage>. <ext-link xlink:type="simple" ext-link-type="uri" xlink:href="http://www.sciencedirect.com/science/article/pii/B978012690647950017X">http://www.sciencedirect.com/science/article/pii/B978012690647950017X</ext-link> [<date-in-citation content-type="access-date">April 10, 2015</date-in-citation>]</mixed-citation></ref><ref id="B54"><mixed-citation xmlns:xlink="http://www.w3.org/1999/xlink" xlink:type="simple">
          <person-group><name name-style="western"><surname>Lewis</surname><given-names>WM</given-names></name><name name-style="western"><surname>McCutchan</surname><given-names>JH</given-names></name></person-group> (<year>2005</year>) <article-title>Environmental thresholds for nutrients in streams and rivers of the Colorado mountains and foothills.</article-title> <source>USEPA Project number</source>: <issue>X7-97805801</issue>, <size units="page">87 pp</size>.</mixed-citation></ref><ref id="B28"><mixed-citation xmlns:xlink="http://www.w3.org/1999/xlink" xlink:type="simple">
          <person-group><name name-style="western"><surname>Guo</surname><given-names>J-J</given-names></name><name name-style="western"><surname>Jin</surname><given-names>D-C</given-names></name></person-group> (<year>2005</year>) <article-title>Description of a new species <italic><tp:taxon-name><tp:taxon-name-part taxon-name-part-type="genus">Testudacarus</tp:taxon-name-part></tp:taxon-name></italic> in the subfamily <tp:taxon-name><tp:taxon-name-part taxon-name-part-type="subfamily">Testudacarinae</tp:taxon-name-part></tp:taxon-name> newly recorded from China (<tp:taxon-name><tp:taxon-name-part taxon-name-part-type="subclass">Acari</tp:taxon-name-part></tp:taxon-name>, <tp:taxon-name><tp:taxon-name-part taxon-name-part-type="superfamily">Lebertioidea</tp:taxon-name-part></tp:taxon-name>, <tp:taxon-name><tp:taxon-name-part taxon-name-part-type="genus">Torrenticolidae</tp:taxon-name-part></tp:taxon-name>).</article-title> <source>Acta Zootaxonomica Sinica</source> <volume>30</volume>: <fpage>70</fpage>–<lpage>72</lpage>.</mixed-citation></ref><ref id="B1"><mixed-citation xmlns:xlink="http://www.w3.org/1999/xlink" xlink:type="simple">
          <person-group><name name-style="western"><surname>Abé</surname><given-names>H</given-names></name></person-group> (<year>2005</year>) <article-title>Annotated checklist of Japanese water mites (<tp:taxon-name><tp:taxon-name-part taxon-name-part-type="subclass">Acari</tp:taxon-name-part></tp:taxon-name>: <tp:taxon-name><tp:taxon-name-part taxon-name-part-type="order">Prostigmata</tp:taxon-name-part></tp:taxon-name>: <tp:taxon-name><tp:taxon-name-part taxon-name-part-type="above-genus">Hydracarina</tp:taxon-name-part></tp:taxon-name>).</article-title> <source>Acta Arachnologica</source> <volume>54</volume>: <fpage>111</fpage>–<lpage>145</lpage>. doi: <ext-link xlink:type="simple" ext-link-type="doi" xlink:href="10.2476/asjaa.54.111">10.2476/asjaa.54.111</ext-link></mixed-citation></ref><ref id="B2"><mixed-citation xmlns:xlink="http://www.w3.org/1999/xlink" xlink:type="simple">
          <person-group><name name-style="western"><surname>Abé</surname><given-names>H</given-names></name></person-group> (<year>2006</year>) <article-title>A catalogue of Japanese water mites (<tp:taxon-name><tp:taxon-name-part taxon-name-part-type="subclass">Acari</tp:taxon-name-part></tp:taxon-name>: <tp:taxon-name><tp:taxon-name-part taxon-name-part-type="order">Prostigmata</tp:taxon-name-part></tp:taxon-name>: <tp:taxon-name><tp:taxon-name-part taxon-name-part-type="above-genus">Hydracarina</tp:taxon-name-part></tp:taxon-name>).</article-title> <source>The Acarological Society of Japan</source> <volume>15</volume>: <fpage>1</fpage>–<lpage>16</lpage>. doi: <ext-link xlink:type="simple" ext-link-type="doi" xlink:href="10.2300/acari.15.1">10.2300/acari.15.1</ext-link> <comment>[In Japanese]</comment></mixed-citation></ref><ref id="B73"><mixed-citation xmlns:xlink="http://www.w3.org/1999/xlink" xlink:type="simple">
          <person-group><name name-style="western"><surname>Perrin</surname><given-names>CJ</given-names></name></person-group> (<year>2006</year>) <source>Perophyton and benthic incertebrate monitoring for water use planning in the Coquitlam River, 2006.</source> <publisher-name>Prepared by Limnotek Research and Development Inc.</publisher-name>, <publisher-loc>Vancouver</publisher-loc>, <size units="page">51 pp</size>.</mixed-citation></ref><ref id="B79"><mixed-citation xmlns:xlink="http://www.w3.org/1999/xlink" xlink:type="simple">
          <person-group><name name-style="western"><surname>Proctor</surname><given-names>HC</given-names></name></person-group> (<year>2006</year>) <source>Key to Aquatic Mites Known from Alberta</source>, <size units="page">13 pp</size>.</mixed-citation></ref><ref id="B86"><mixed-citation xmlns:xlink="http://www.w3.org/1999/xlink" xlink:type="simple">
          <person-group><name name-style="western"><surname>Richards</surname><given-names>AB</given-names></name><name name-style="western"><surname>Rogers</surname><given-names>DC</given-names></name></person-group> (<year>2006</year>) <source>List of Freshwater Macroinvertebrate Taxa from California and Adjacent States Including Standard Taxonomic Effort Levels</source>. <publisher-name>Southwest Association of Freshwater Invertebrate Taxonomists (SAFIT)</publisher-name>, <size units="page">215 pp</size>.</mixed-citation></ref><ref id="B76"><mixed-citation xmlns:xlink="http://www.w3.org/1999/xlink" xlink:type="simple">
          <person-group><name name-style="western"><surname>Pešić</surname><given-names>V</given-names></name><name name-style="western"><surname>Smit</surname><given-names>H</given-names></name></person-group> (<year>2007</year>) <article-title>First records of water mites (<tp:taxon-name><tp:taxon-name-part taxon-name-part-type="subclass">Acari</tp:taxon-name-part></tp:taxon-name>: <tp:taxon-name><tp:taxon-name-part taxon-name-part-type="above-genus">Hydrachnidia</tp:taxon-name-part></tp:taxon-name>) from Bhutan, with descriptions of two new species.</article-title> <source>Zootaxa</source> <volume>1613</volume>: <fpage>45</fpage>–<lpage>56</lpage>.</mixed-citation></ref><ref id="B27"><mixed-citation xmlns:xlink="http://www.w3.org/1999/xlink" xlink:type="simple">
          <person-group><name name-style="western"><surname>Goldschmidt</surname><given-names>T</given-names></name></person-group> (<year>2007</year>) <article-title>Studies on Latin American water mites of the genus <italic><tp:taxon-name><tp:taxon-name-part taxon-name-part-type="genus">Torrenticola</tp:taxon-name-part></tp:taxon-name></italic> Piersig, 1896 (<tp:taxon-name><tp:taxon-name-part taxon-name-part-type="genus">Torrenticolidae</tp:taxon-name-part></tp:taxon-name>, <tp:taxon-name><tp:taxon-name-part taxon-name-part-type="above-genus">Hydrachnidia</tp:taxon-name-part></tp:taxon-name>, <tp:taxon-name><tp:taxon-name-part taxon-name-part-type="subclass">Acari</tp:taxon-name-part></tp:taxon-name>).</article-title> <source>Zoological Journal of the Linnean Society</source> <volume>150</volume>: <fpage>443</fpage>–<lpage>678</lpage>. doi: <ext-link xlink:type="simple" ext-link-type="doi" xlink:href="10.1111/j.1096-3642.2007.00305.x">10.1111/j.1096-3642.2007.00305.x</ext-link></mixed-citation></ref><ref id="B26"><mixed-citation xmlns:xlink="http://www.w3.org/1999/xlink" xlink:type="simple">
          <institution xlink:type="simple">GEI</institution> (<year>2008</year>) <source>Evaluation of potential site-specific zinc, cadmium, and copper standards for the Eagle River, segment 5 and Cross Creek, segment 7b: technical memorandum. Prepared by GEI Consultants, Inc.</source> <publisher-name>Ecological Devision</publisher-name>, <publisher-loc>Littleton, Colorado for CBS Operations</publisher-loc>, <size units="page">101 pp</size>.</mixed-citation></ref><ref id="B62"><mixed-citation xmlns:xlink="http://www.w3.org/1999/xlink" xlink:type="simple">
          <institution xlink:type="simple">MMWD</institution> (<year>2008</year>) <source>Final report: consolidated concept proposal for nonpoint source projects, Greater San Pablo Bay Area grant agreement no. 04-155-552-2.</source> Prepared by <publisher-name>Marin Municipal Water District</publisher-name>, <publisher-loc>Corte Madera</publisher-loc>, <size units="page">71 pp</size>.</mixed-citation></ref><ref id="B10"><mixed-citation xmlns:xlink="http://www.w3.org/1999/xlink" xlink:type="simple">
          <person-group><name name-style="western"><surname>Boyaci</surname><given-names>YÖ</given-names></name><name name-style="western"><surname>Özkan</surname><given-names>M</given-names></name></person-group> (<year>2008</year>) <article-title>The species of the genus <italic><tp:taxon-name><tp:taxon-name-part taxon-name-part-type="genus">Monatractides</tp:taxon-name-part></tp:taxon-name></italic> Viets, 1926 (<tp:taxon-name><tp:taxon-name-part taxon-name-part-type="subclass">Acari</tp:taxon-name-part></tp:taxon-name>, <tp:taxon-name><tp:taxon-name-part taxon-name-part-type="above-genus">Hydrachnidia</tp:taxon-name-part></tp:taxon-name>, <tp:taxon-name><tp:taxon-name-part taxon-name-part-type="genus">Torrenticolidae</tp:taxon-name-part></tp:taxon-name>) in Turkey.</article-title> <source>Turkish Journal of Zoology</source> <volume>32</volume>: <fpage>363</fpage>–<lpage>366</lpage>.</mixed-citation></ref><ref id="B41"><mixed-citation xmlns:xlink="http://www.w3.org/1999/xlink" xlink:type="simple">
          <person-group><name name-style="western"><surname>Hawkins</surname><given-names>CP</given-names></name></person-group> (<year>2009</year>) <source>Revised invertebrate RIVPACS model and O/E index for assessing the biological condition of Colorado streams.</source> <publisher-name>Prepared by Western Center for Monitoring and Assesment of Freshwater Ecosystems</publisher-name>, <publisher-loc>Department of Watershed Sciences, Utah State University for Colorado Department of Public Health and Environment, Water Quality Control Division–Monitoring Unit</publisher-loc>, <size units="page">42 pp</size>.</mixed-citation></ref><ref id="B98"><mixed-citation xmlns:xlink="http://www.w3.org/1999/xlink" xlink:type="simple">
          <person-group><name name-style="western"><surname>Stalingo</surname><given-names>DM</given-names></name></person-group> (<year>2009</year>) <source>Assessment of aquatic macroinvertebrates on USFS/BLM lands of the Crooked and Sage Creek watersheds.</source> <publisher-name>Prepared by the Montana Natural Heritage Program for Darin Watschke</publisher-name>, <publisher-loc>USFS Custer National Forest, Billings</publisher-loc>, <size units="page">26 pp</size>.</mixed-citation></ref><ref id="B107"><mixed-citation xmlns:xlink="http://www.w3.org/1999/xlink" xlink:type="simple">
          <person-group><name name-style="western"><surname>Walter</surname><given-names>DE</given-names></name><name name-style="western"><surname>Lindquist</surname><given-names>EE</given-names></name><name name-style="western"><surname>Smith</surname><given-names>IM</given-names></name><name name-style="western"><surname>Cook</surname><given-names>DR</given-names></name><name name-style="western"><surname>Krantz</surname><given-names>GW</given-names></name></person-group> (<year>2009</year>) <article-title>Order <tp:taxon-name><tp:taxon-name-part taxon-name-part-type="order">Trombidiformes</tp:taxon-name-part></tp:taxon-name>.</article-title> In: <person-group><name name-style="western"><surname>Krantz</surname><given-names>GW</given-names></name><name name-style="western"><surname>Walter</surname><given-names>DE</given-names></name></person-group> (<role>Eds</role>) <source>A Manual of Acarology</source>. <publisher-name>Texas Tech University Press</publisher-name>, <publisher-loc>Lubbock</publisher-loc>, <fpage>233</fpage>–<lpage>420</lpage>.</mixed-citation></ref><ref id="B45"><mixed-citation xmlns:xlink="http://www.w3.org/1999/xlink" xlink:type="simple">
          <person-group><name name-style="western"><surname>Herbst</surname><given-names>DB</given-names></name><name name-style="western"><surname>Silldorff</surname><given-names>EL</given-names></name></person-group> (<year>2009</year>) <source>Development of a benthic macroinvertebrate index of biological integrity (IBI) for stream assessments in the Eastern Sierra Nevada of California</source>. Prepared by <publisher-name>Sierra Nevada Aquatic Research Laboratory</publisher-name> and <publisher-name>Delaware River Basin Commission</publisher-name>, <size units="page">89 pp</size>.</mixed-citation></ref><ref id="B114"><mixed-citation xmlns:xlink="http://www.w3.org/1999/xlink" xlink:type="simple">
          <person-group><name name-style="western"><surname>Zhang</surname><given-names>P</given-names></name><name name-style="western"><surname>Guo</surname><given-names>J-J</given-names></name></person-group> (<year>2010</year>) <article-title>Research progress on phylogeny of <tp:taxon-name><tp:taxon-name-part taxon-name-part-type="genus">Torrenticolidae</tp:taxon-name-part></tp:taxon-name> (<tp:taxon-name><tp:taxon-name-part taxon-name-part-type="subclass">Acari</tp:taxon-name-part></tp:taxon-name>, <tp:taxon-name><tp:taxon-name-part taxon-name-part-type="superfamily">Lebertioidea</tp:taxon-name-part></tp:taxon-name>).</article-title> <source>Guizhou Agricultural Sciences</source> <volume>38</volume>: <page-range>116–118</page-range>, <page-range>122</page-range>.</mixed-citation></ref><ref id="B92"><mixed-citation xmlns:xlink="http://www.w3.org/1999/xlink" xlink:type="simple">
          <person-group><name name-style="western"><surname>Smith</surname><given-names>IM</given-names></name></person-group> (<year>2010</year>) <article-title>Water mites (<tp:taxon-name><tp:taxon-name-part taxon-name-part-type="subclass">Acarina</tp:taxon-name-part></tp:taxon-name>: Hydrachnidiae) of the Atlantic Maritime Ecozone.</article-title> In: <person-group><name name-style="western"><surname>McAlpine</surname><given-names>DF</given-names></name><name name-style="western"><surname>Smith</surname><given-names>IM</given-names></name></person-group> (<role>Eds</role>) <issue-title>Assessment of Species Diversity in the Atlantic Maritime Ecozone.</issue-title> <source>Canadian Science Publishing (NRC Research Press), Ottawa</source>, <fpage>283</fpage>–<lpage>311</lpage>.</mixed-citation></ref><ref id="B95"><mixed-citation xmlns:xlink="http://www.w3.org/1999/xlink" xlink:type="simple">
          <person-group><name name-style="western"><surname>Smith</surname><given-names>IM</given-names></name><name name-style="western"><surname>Cook</surname><given-names>DR</given-names></name><name name-style="western"><surname>Smith</surname><given-names>BP</given-names></name></person-group> (<year>2010</year>) <article-title>Water mites (Hydrachnidiae) and other arachnids.</article-title> In: <person-group><name name-style="western"><surname>Thorp</surname><given-names>JH</given-names></name><name name-style="western"><surname>Covich</surname><given-names>AP</given-names></name></person-group> (<role>Eds</role>) <source>Ecology and Classification of North American Freshwater Invertebrates</source>. <publisher-name>Academic Press</publisher-name>, <publisher-loc>San Diego</publisher-loc>, <fpage>485</fpage>–<lpage>586</lpage>. doi: <ext-link xlink:type="simple" ext-link-type="doi" xlink:href="10.1016/B978-0-12-374855-3.00015-7">10.1016/B978-0-12-374855-3.00015-7</ext-link></mixed-citation></ref><ref id="B46"><mixed-citation xmlns:xlink="http://www.w3.org/1999/xlink" xlink:type="simple">
          <person-group><name name-style="western"><surname>Herbst</surname><given-names>D</given-names></name><name name-style="western"><surname>Roberts</surname><given-names>S</given-names></name><name name-style="western"><surname>Medhurst</surname><given-names>B</given-names></name><name name-style="western"><surname>Bogan</surname><given-names>M</given-names></name></person-group> (<year>2010</year>) <source>A Sentinel monitoring network for detecting the hydrologic effects of climate change on Sierra Nevada headwaters stream ecosystems and biological indicators.</source> <publisher-name>Sierra Nevada Aquatic Research Labratory</publisher-name>, <publisher-loc>University of California</publisher-loc>, <size units="page">26 pp</size>.</mixed-citation></ref><ref id="B71"><mixed-citation xmlns:xlink="http://www.w3.org/1999/xlink" xlink:type="simple">
          <person-group><name name-style="western"><surname>Pernot</surname><given-names>CP</given-names></name><name name-style="western"><surname>Underwood</surname><given-names>DLA</given-names></name></person-group> (<year>2010</year>) <source>Final report: wadeable streams bioassessment region 8 sites sampled: May – June 2008</source>. Prepared by <publisher-name>California State University Long Beach Stream Ecology and Assessment Laboratory</publisher-name>, <size units="page">73 pp</size>.</mixed-citation></ref><ref id="B75"><mixed-citation xmlns:xlink="http://www.w3.org/1999/xlink" xlink:type="simple">
          <person-group><name name-style="western"><surname>Pešić</surname><given-names>V</given-names></name><name name-style="western"><surname>Chatterjee</surname><given-names>T</given-names></name><name name-style="western"><surname>Bordoloi</surname><given-names>S</given-names></name></person-group> (<year>2010</year>) <article-title>A checklist of the water mites (<tp:taxon-name><tp:taxon-name-part taxon-name-part-type="subclass">Acari</tp:taxon-name-part></tp:taxon-name>: <tp:taxon-name><tp:taxon-name-part taxon-name-part-type="above-genus">Hydrachnidia</tp:taxon-name-part></tp:taxon-name>) of India, with new records and description of one new species.</article-title> <source>Zootaxa</source> <volume>2617</volume>: <fpage>1</fpage>–<lpage>54</lpage>.</mixed-citation></ref><ref id="B74"><mixed-citation xmlns:xlink="http://www.w3.org/1999/xlink" xlink:type="simple">
          <person-group><name name-style="western"><surname>Perrin</surname><given-names>CJ</given-names></name><name name-style="western"><surname>Bennett</surname><given-names>SA</given-names></name></person-group> (<year>2011</year>) <source>Coquitlam River periphyton and benthic invertebrate monitoring: Coquitlam River Monitoring Program #5</source>. Prepared by <publisher-name>Limnotek Research and Development Inc.</publisher-name> for <publisher-name>BC Hydro</publisher-name>, <size units="page">73 pp</size>.</mixed-citation></ref><ref id="B29"><mixed-citation xmlns:xlink="http://www.w3.org/1999/xlink" xlink:type="simple">
          <person-group><name name-style="western"><surname>Guo</surname><given-names>J-J</given-names></name><name name-style="western"><surname>Zhang</surname><given-names>P</given-names></name></person-group> (<year>2011</year>) <article-title>Cladistics and phylogeny of genus (subgenus) relationships within <italic><tp:taxon-name><tp:taxon-name-part taxon-name-part-type="genus">Torrenticolidae</tp:taxon-name-part></tp:taxon-name></italic>.</article-title> <source>Journal of Southwest University (Natural Science Edition)</source> <volume>33</volume>: <fpage>46</fpage>–<lpage>49</lpage>. <comment>[In Chinese]</comment></mixed-citation></ref><ref id="B58"><mixed-citation xmlns:xlink="http://www.w3.org/1999/xlink" xlink:type="simple">
          <institution xlink:type="simple">ME Inc.</institution> (<year>2011</year>) <source>Evaluation of study design alternatives for benthic invertebrate community assessment at United Keno Hill Mines (DRAFT)</source>. Prepared by <publisher-name>Minnow Environmental Inc.</publisher-name>, <publisher-loc>Georgetown, Ontario, Canada</publisher-loc> for <publisher-name>Elsa Recplamation and Development Company Ltd.</publisher-name>, <publisher-loc>Whitehorse</publisher-loc>, <size units="page">25 pp</size>.</mixed-citation></ref><ref id="B87"><mixed-citation xmlns:xlink="http://www.w3.org/1999/xlink" xlink:type="simple">
          <person-group><name name-style="western"><surname>Richards</surname><given-names>AB</given-names></name><name name-style="western"><surname>Rogers</surname><given-names>DC</given-names></name></person-group> (<year>2011</year>) <source>List of Freshwater Macroinvertebrate Taxa from California and Adjacent States Including Standard Taxonomic Effort Levels</source>. <publisher-name>Southwest Association of Freshwater Invertebrate Taxonomists (SAFIT)</publisher-name>, <size units="page">266 pp</size>.</mixed-citation></ref><ref id="B96"><mixed-citation xmlns:xlink="http://www.w3.org/1999/xlink" xlink:type="simple">
          <person-group><name name-style="western"><surname>Smith</surname><given-names>IM</given-names></name><name name-style="western"><surname>Lindquist</surname><given-names>EE</given-names></name><name name-style="western"><surname>Behan-Pelletier</surname><given-names>V</given-names></name></person-group> (<year>2011</year>) <article-title>Mites (<tp:taxon-name><tp:taxon-name-part taxon-name-part-type="subclass">Acari</tp:taxon-name-part></tp:taxon-name>).</article-title> In: <person-group><name name-style="western"><surname>Scudder</surname><given-names>GGE</given-names></name><name name-style="western"><surname>Smith</surname><given-names>IM</given-names></name></person-group> (<role>Eds</role>) <source>Assessment of Species Diversity in the Montane Cordillera Ecozone</source>, <fpage>193</fpage>–<lpage>268</lpage>. Available at <ext-link xlink:type="simple" ext-link-type="uri" xlink:href="http://www.royalbcmuseum.bc.ca/assets/Montane-Cordillera-Ecozone.pdf">http://www.royalbcmuseum.bc.ca/assets/Montane-Cordillera-Ecozone.pdf</ext-link></mixed-citation></ref><ref id="B43"><mixed-citation xmlns:xlink="http://www.w3.org/1999/xlink" xlink:type="simple">
          <person-group><name name-style="western"><surname>Herbst</surname><given-names>DB</given-names></name><name name-style="western"><surname>Medhurst</surname><given-names>RB</given-names></name><name name-style="western"><surname>Roberts</surname><given-names>SW</given-names></name></person-group> (<year>2011</year>) <source>Development of biological criteria for sediment TMDLs: the relation of sediment deposition to benthic invertebrate communities of streams exposed to varied land use disturbances in the Sierra Nevada and Coast Range mountains of California</source>. Prepared by <publisher-name>Sierra Nevada Aquatic Research Laboratory</publisher-name> for <publisher-name>California State Water Resources Control Board</publisher-name>, <size units="page">31 pp</size>.</mixed-citation></ref><ref id="B44"><mixed-citation xmlns:xlink="http://www.w3.org/1999/xlink" xlink:type="simple">
          <person-group><name name-style="western"><surname>Herbst</surname><given-names>DB</given-names></name><name name-style="western"><surname>Roberts</surname><given-names>SW</given-names></name><name name-style="western"><surname>Medhurst</surname><given-names>RB</given-names></name><name name-style="western"><surname>Hayden</surname><given-names>NG</given-names></name></person-group> (<year>2011</year>) <source>Sediment TMDL guidance for Central Coast Region of California and the San Lorenzo River: physical habitat and biological criteria for deposited sediments in streams</source>, <size units="page">24 pp</size>.</mixed-citation></ref><ref id="B22"><mixed-citation xmlns:xlink="http://www.w3.org/1999/xlink" xlink:type="simple">
          <person-group><name name-style="western"><surname>Fernández</surname><given-names>HR</given-names></name><name name-style="western"><surname>Reid</surname><given-names>B</given-names></name></person-group> (<year>2012</year>) <article-title>Invertebrate distribution on a macroalgae/macrophyte mixed mat in flowing water.</article-title> <source>Fundamental and Applied Limnology</source> <volume>181</volume>: <fpage>289</fpage>–<lpage>299</lpage>. doi: <ext-link xlink:type="simple" ext-link-type="doi" xlink:href="10.1127/1863-9135/2012/0373">10.1127/1863-9135/2012/0373</ext-link></mixed-citation></ref><ref id="B19"><mixed-citation xmlns:xlink="http://www.w3.org/1999/xlink" xlink:type="simple">
          <person-group><name name-style="western"><surname>Cuellar</surname><given-names>D</given-names></name><name name-style="western"><surname>Underwood</surname><given-names>DLA</given-names></name></person-group> (<year>2012</year>) <source>Final report wadeable streams bioassessment region 8 sites samples: May-July 2009</source>. Prepared by <publisher-name>California State University Long Beach Stream Ecology and Assessment Laboratory for Santa Ana Regional Water Quality Control Board</publisher-name>, <size units="page">73 pp</size>.</mixed-citation></ref><ref id="B63"><mixed-citation xmlns:xlink="http://www.w3.org/1999/xlink" xlink:type="simple">
          <person-group><name name-style="western"><surname>Morimoto</surname><given-names>S</given-names></name></person-group> (<year>2012</year>) <article-title>Jewelry in the water.</article-title> <source>Symbiosis</source> <volume>7</volume>: <fpage>85</fpage>–<lpage>87</lpage>. [In Japanese]</mixed-citation></ref><ref id="B42"><mixed-citation xmlns:xlink="http://www.w3.org/1999/xlink" xlink:type="simple">
          <person-group><name name-style="western"><surname>Herbst</surname><given-names>DB</given-names></name><name name-style="western"><surname>Medhurst</surname><given-names>RB</given-names></name><name name-style="western"><surname>Bell</surname><given-names>ID</given-names></name></person-group> (<year>2013</year>) <source>Evaluating recovery of stream invertebrate communities following removal of introduced trout in Kings Canyon National Park: baseline biological stream surveys and contrasts after fish removal.</source> <publisher-name>Sierra Nevada Aquatic Research Laboratory, University of California</publisher-name>, <publisher-loc>Mammoth Lakes, California</publisher-loc>, <size units="page">31 pp</size>.</mixed-citation></ref><ref id="B23"><mixed-citation xmlns:xlink="http://www.w3.org/1999/xlink" xlink:type="simple">
          <person-group><name name-style="western"><surname>Fisher</surname><given-names>JR</given-names></name><name name-style="western"><surname>Fisher</surname><given-names>DM</given-names></name><name name-style="western"><surname>Nelson</surname><given-names>WA</given-names></name><name name-style="western"><surname>O’Neill</surname><given-names>JC</given-names></name><name name-style="western"><surname>Skvarla</surname><given-names>MJ</given-names></name><name name-style="western"><surname>Radwell</surname><given-names>AJ</given-names></name><name name-style="western"><surname>Ochoa</surname><given-names>R</given-names></name><name name-style="western"><surname>Bauchan</surname><given-names>G</given-names></name><name name-style="western"><surname>Dowling</surname><given-names>APG</given-names></name></person-group> (<year>2015</year>) <article-title>An integrative description of <italic><tp:taxon-name><tp:taxon-name-part taxon-name-part-type="genus">Torrenticola</tp:taxon-name-part> <tp:taxon-name-part taxon-name-part-type="species">trimaculata</tp:taxon-name-part></tp:taxon-name></italic> sp. nov. (<tp:taxon-name><tp:taxon-name-part taxon-name-part-type="clade">Parasitengona</tp:taxon-name-part></tp:taxon-name>: <tp:taxon-name><tp:taxon-name-part taxon-name-part-type="genus">Torrenticolidae</tp:taxon-name-part></tp:taxon-name>), a three-spotted, riffle- dwelling mite from eastern North America: morphology, phylogenetics, and taxonomic history of the genus.</article-title> <source>Acarologia</source> <volume>55</volume>: <fpage>71</fpage>–<lpage>116</lpage>. doi: <ext-link xlink:type="simple" ext-link-type="doi" xlink:href="10.1051/acarologia/20152155">10.1051/acarologia/20152155</ext-link></mixed-citation></ref></ref-list></tp:taxon-treatment>
