# Supplementary material for: Systematics of testudacarine torrent mites (Acari, Hydrachnidia, Torrenticolidae) with descriptions of 13 new species from North America
Source: Zookeys. 2016 Apr 21;(582):13–110. doi: 10.3897/zookeys.582.7684 (PMC4857046; doi:10.3897/zookeys.582.7684)
Supplement: XML Treatment for Testudacarus minimus [file zookeys.582.7684-treatment6.xml]

<!DOCTYPE tp:taxon-treatment
  PUBLIC "-//TaxonX//DTD Taxonomic Treatment Publishing DTD v0 20100105//EN" "tax-treatment-NSO.dtd">
<tp:taxon-treatment xmlns:tp="http://www.plazi.org/taxpub"><tp:treatment-meta><kwd-group><label>Taxon classification</label><kwd><named-content content-type="kingdom">Animalia</named-content></kwd><kwd><named-content content-type="order">Trombidiformes</named-content></kwd><kwd><named-content content-type="family">Torrenticolidae</named-content></kwd></kwd-group><mixed-citation publication-type="journal"><person-group><name><surname>O’Neill</surname><given-names>Joseph C.</given-names></name><name><surname>Fisher</surname><given-names>J. Ray</given-names></name><name><surname>Nelson</surname><given-names>Whitney A.</given-names></name><name><surname>Skvarla</surname><given-names>Micheal J.</given-names></name><name><surname>Fisher</surname><given-names>Danielle M.</given-names></name><name><surname>Dowling</surname><given-names>Ashley P. G.</given-names></name></person-group><article-title>Systematics of testudacarine torrent mites (<tp:taxon-name><tp:taxon-name-part taxon-name-part-type="subclass">Acari</tp:taxon-name-part></tp:taxon-name>, <tp:taxon-name><tp:taxon-name-part taxon-name-part-type="above-genus">Hydrachnidia</tp:taxon-name-part></tp:taxon-name>, <tp:taxon-name><tp:taxon-name-part taxon-name-part-type="genus">Torrenticolidae</tp:taxon-name-part></tp:taxon-name>) with descriptions of 13 new species from North America</article-title><source>Zookeys</source><day>21</day><month>4</month><year>2016</year><volume>2016</volume><issue>582</issue><fpage>13</fpage><lpage>110</lpage><pub-id pub-id-type="doi">10.3897/zookeys.582.7684</pub-id></mixed-citation></tp:treatment-meta><tp:nomenclature><tp:taxon-name>
              <tp:taxon-name-part taxon-name-part-type="genus">Testudacarus</tp:taxon-name-part>
              <tp:taxon-name-part taxon-name-part-type="species">minimus</tp:taxon-name-part>
              <object-id xmlns:xlink="http://www.w3.org/1999/xlink" content-type="zoobank" xlink:type="simple">http://zoobank.org/CD1D1B50-6A37-4099-86D7-A6DAB8A17CA6</object-id>
            </tp:taxon-name><tp:taxon-authority>Marshall, 1943</tp:taxon-authority><tp:nomenclature-citation-list><tp:nomenclature-citation><tp:taxon-name><tp:taxon-name-part taxon-name-part-type="genus">Testudacarus</tp:taxon-name-part> <tp:taxon-name-part taxon-name-part-type="species">minimus</tp:taxon-name-part></tp:taxon-name><comment>: <xref ref-type="bibr" rid="B57">Marshall 1943</xref>: 322; <xref ref-type="bibr" rid="B9">Bergstrom 1953</xref>: 159; <xref ref-type="bibr" rid="B60">Mitchell 1954</xref>: 40; <xref ref-type="bibr" rid="B47">Imamura 1955</xref>: 182, 188; <xref ref-type="bibr" rid="B101">Viets 1956</xref>: 255; <xref ref-type="bibr" rid="B32">Habeeb 1959a</xref>: 21; <xref ref-type="bibr" rid="B18">Crowell 1961</xref>: 329; <xref ref-type="bibr" rid="B61">Mitchell 1962</xref>: 42; <xref ref-type="bibr" rid="B55">Lundblad 1967</xref>: 418; <xref ref-type="bibr" rid="B12">Conroy 1968</xref>: 29; <xref ref-type="bibr" rid="B37">Habeeb 1974a</xref>: 1; <xref ref-type="bibr" rid="B13">Conroy and Scudder 1975</xref>: 307; <xref ref-type="bibr" rid="B49">Imamura 1976</xref>: 283; <xref ref-type="bibr" rid="B103">Viets 1987</xref>: 724-725; <xref ref-type="bibr" rid="B96">Smith et al. 2011</xref>: 262.</comment></tp:nomenclature-citation><tp:nomenclature-citation><tp:taxon-name><tp:taxon-name-part taxon-name-part-type="genus">Testudacarus</tp:taxon-name-part> <tp:taxon-name-part taxon-name-part-type="species">americanus</tp:taxon-name-part></tp:taxon-name><comment>: <xref ref-type="bibr" rid="B35">Habeeb 1967</xref>: 1.</comment></tp:nomenclature-citation><tp:nomenclature-citation><tp:taxon-name><tp:taxon-name-part taxon-name-part-type="genus">Testudacarus</tp:taxon-name-part> <tp:taxon-name-part taxon-name-part-type="species">americanus</tp:taxon-name-part> <tp:taxon-name-part taxon-name-part-type="subspecies">minimus</tp:taxon-name-part></tp:taxon-name><comment>: <xref ref-type="bibr" rid="B36">Habeeb 1969</xref>: 2.</comment></tp:nomenclature-citation></tp:nomenclature-citation-list></tp:nomenclature><tp:treatment-sec sec-type="Type series"><title>Type series.</title><p>
            <bold>Holotype (1♂): California, USA</bold>: 1♂ from Santa Cruz County, Waddell Creek, 30–31 August 1933, by PR Needham, RM330016.</p></tp:treatment-sec><tp:treatment-sec sec-type="material"><title>Other material examined.</title><p>
            <bold>Other (15♀, 15♂): Montana, USA</bold>: 2♂ from Ravalli County, Bitterroot National Forest, Lost Horse River, downstream of confluence of North Lost Horse (<named-content xmlns:xlink="http://www.w3.org/1999/xlink" content-type="dwc:verbatimCoordinates" xlink:type="simple"><named-content content-type="geo-json" specific-use="{&#34;type&#34;:&#34;Point&#34;,&#34;coordinates&#34;:[-114.3,45.118611]}" xlink:type="simple">45°7'7.00"N, 114°18'0.00"W</named-content></named-content>), 3 August 2012, by JR Fisher and WA Nelson, ROW12-0803-006; 1♂ from Powell County, Monture Creek, at <!--PageBreak-->fishing access off Highway 200 west of Ovando (<named-content xmlns:xlink="http://www.w3.org/1999/xlink" content-type="dwc:verbatimCoordinates" xlink:type="simple"><named-content content-type="geo-json" specific-use="{&#34;type&#34;:&#34;Point&#34;,&#34;coordinates&#34;:[-112.22,47.0375]}" xlink:type="simple">47°2'15.00"N, 112°13'12.00"W</named-content></named-content>), 9 August 2012, by AJ Radwell and JA Hinsey, AJR12-0809-415A; <bold>Washington, USA</bold>: 2♂ from Snohomish County, Mount Baker National Forest, Clean Creek, (<named-content xmlns:xlink="http://www.w3.org/1999/xlink" content-type="dwc:verbatimCoordinates" xlink:type="simple"><named-content content-type="geo-json" specific-use="{&#34;type&#34;:&#34;Point&#34;,&#34;coordinates&#34;:[-121.568611,48.218889]}" xlink:type="simple">48°13'8.00"N, 121°34'7.00"W</named-content></named-content>), 28 July 2013, by JC O’Neill and WA Nelson, JNOW13-0728-007; 2♀ from Jefferson County, Olympic National Forest, Snow Creek, (<named-content xmlns:xlink="http://www.w3.org/1999/xlink" content-type="dwc:verbatimCoordinates" xlink:type="simple"><named-content content-type="geo-json" specific-use="{&#34;type&#34;:&#34;Point&#34;,&#34;coordinates&#34;:[-122.948056,47.936389]}" xlink:type="simple">47°56'11.00"N, 122°56'53.00"W</named-content></named-content>), 22 July 2013, by WA Nelson and JC O’Neill, JNOW13-0722-001; 2♀ from Grays Harbor County, Capitol State Forest, Porter Creek, (<named-content xmlns:xlink="http://www.w3.org/1999/xlink" content-type="dwc:verbatimCoordinates" xlink:type="simple"><named-content content-type="geo-json" specific-use="{&#34;type&#34;:&#34;Point&#34;,&#34;coordinates&#34;:[-123.267222,46.970278]}" xlink:type="simple">46°58'13.00"N, 123°16'2.00"W</named-content></named-content>), 25 July 2013, JC O’Neill and WA Nelson, JNOW13-0725-005; 1♀ from Skamania County, Gifford Pinchot National Forest, Lewis Creek, (<named-content xmlns:xlink="http://www.w3.org/1999/xlink" content-type="dwc:verbatimCoordinates" xlink:type="simple"><named-content content-type="geo-json" specific-use="{&#34;type&#34;:&#34;Point&#34;,&#34;coordinates&#34;:[-121.99,46.127778]}" xlink:type="simple">46°7'40.00"N, 121°59'24.00"W</named-content></named-content>), 1 August 2013, by JC O’Neill and WA Nelson, JNOW13-0801-004; <bold>California, USA</bold>: 1♂ from Inyo County, Inyo National Forest, Bishop Creek, downstream of campground (<named-content xmlns:xlink="http://www.w3.org/1999/xlink" content-type="dwc:verbatimCoordinates" xlink:type="simple"><named-content content-type="geo-json" specific-use="{&#34;type&#34;:&#34;Point&#34;,&#34;coordinates&#34;:[-118.553889,37.289722]}" xlink:type="simple">37°17'23.00"N, 118°33'14.00"W</named-content></named-content>), 2 September 2013, by JR Fisher, JRF13-0902-003; 2♀ from Nevada County, Tahoe National Forest, Sagehen Creek, off Route 89 (<named-content xmlns:xlink="http://www.w3.org/1999/xlink" content-type="dwc:verbatimCoordinates" xlink:type="simple"><named-content content-type="geo-json" specific-use="{&#34;type&#34;:&#34;Point&#34;,&#34;coordinates&#34;:[-120.204722,39.433889]}" xlink:type="simple">39°26'2.00"N, 120°12'17.00"W</named-content></named-content>), 26 August 2013, by JR Fisher, JRF13-0826-006; 1♀ from Siskiyou County, Klamath National Forest, Shadow Creek, off Cecilville Road, (<named-content xmlns:xlink="http://www.w3.org/1999/xlink" content-type="dwc:verbatimCoordinates" xlink:type="simple"><named-content content-type="geo-json" specific-use="{&#34;type&#34;:&#34;Point&#34;,&#34;coordinates&#34;:[-123.071667,41.203611]}" xlink:type="simple">41°12'13.00"N, 123°4'18.00"W</named-content></named-content>), 17 August 2013, by JR Fisher, JRF13-0817-002; <bold>Wyoming, USA</bold>: 1♂ from Albany County, North Fork of Little Laramie River, at bridge on Highway 130 (<named-content xmlns:xlink="http://www.w3.org/1999/xlink" content-type="dwc:verbatimCoordinates" xlink:type="simple"><named-content content-type="geo-json" specific-use="{&#34;type&#34;:&#34;Point&#34;,&#34;coordinates&#34;:[-106.161667,41.328333]}" xlink:type="simple">41°19'42.00"N, 106°9'42.00"W</named-content></named-content>), 3 August 2012, by AJ Radwell and JA Hinsey, AJR12-0803-406; 2♂ from Albany County, South Clear Creek, across from Southfork Campground on Highway 16 (<named-content xmlns:xlink="http://www.w3.org/1999/xlink" content-type="dwc:verbatimCoordinates" xlink:type="simple"><named-content content-type="geo-json" specific-use="{&#34;type&#34;:&#34;Point&#34;,&#34;coordinates&#34;:[-106.951111,44.276667]}" xlink:type="simple">44°16'36.00"N, 106°57'4.00"W</named-content></named-content>), 14 August 2012, by AJ Radwell and JA Hinsey, AJR12-0814-419; 1♀ from Fremont County, Wind River, off County Road 773 30 miles east of Moran on Highway 26/287 (<named-content xmlns:xlink="http://www.w3.org/1999/xlink" content-type="dwc:verbatimCoordinates" xlink:type="simple"><named-content content-type="geo-json" specific-use="{&#34;type&#34;:&#34;Point&#34;,&#34;coordinates&#34;:[-110.8,43.718056]}" xlink:type="simple">43°43'5.00"N, 110°48'0.00"W</named-content></named-content>), 5 August 2012, by AJ Radwell and JA Hinsey, AJR12-0805-410; <bold>Utah, USA</bold>: 2♂ from Cache County, Wasatch-Cache National Forest, Jordan River, (<named-content xmlns:xlink="http://www.w3.org/1999/xlink" content-type="dwc:verbatimCoordinates" xlink:type="simple"><named-content content-type="geo-json" specific-use="{&#34;type&#34;:&#34;Point&#34;,&#34;coordinates&#34;:[-111.765833,41.7425]}" xlink:type="simple">41°44'33.00"N, 111°45'57.00"W</named-content></named-content>), 24 July 2012, by JR Fisher and WA Nelson, ROW12-0724-004; <bold>Idaho, USA</bold>: 2♂ from Blaine County, Sawtooth National Forest, Baker Creek, (<named-content xmlns:xlink="http://www.w3.org/1999/xlink" content-type="dwc:verbatimCoordinates" xlink:type="simple"><named-content content-type="geo-json" specific-use="{&#34;type&#34;:&#34;Point&#34;,&#34;coordinates&#34;:[-114.562222,43.757778]}" xlink:type="simple">43°45'28.00"N, 114°33'44.00"W</named-content></named-content>), 28 July 2012, by JR Fisher and WA Nelson, ROW12-0728-001; 2♂ from Lemhi County, Salmon National Forest, Niapas Creek at confluence with Panther Creek, (<named-content xmlns:xlink="http://www.w3.org/1999/xlink" content-type="dwc:verbatimCoordinates" xlink:type="simple"><named-content content-type="geo-json" specific-use="{&#34;type&#34;:&#34;Point&#34;,&#34;coordinates&#34;:[-114.217778,45.1375]}" xlink:type="simple">45°8'15.00"N, 114°13'4.00"W</named-content></named-content>), 2 August 2012, by JR Fisher and WA Nelson, ROW12-0802-003; <bold>Colorado, USA</bold>: 1♀ from Gunnison County, Quartz Creek, north of Ohio City on County Road 76 mile marker 11 (<named-content xmlns:xlink="http://www.w3.org/1999/xlink" content-type="dwc:verbatimCoordinates" xlink:type="simple"><named-content content-type="geo-json" specific-use="{&#34;type&#34;:&#34;Point&#34;,&#34;coordinates&#34;:[-106.568333,38.567222]}" xlink:type="simple">38°34'2.00"N, 106°34'6.00"W</named-content></named-content>), 1 August 2012, by AJ Radwell and JA Hinsey, AJR12-0801-403A; <bold>Oregon, USA</bold>: 1♀ from Tillamook County, Siuslaw National Forest, Alder Creek, (<named-content xmlns:xlink="http://www.w3.org/1999/xlink" content-type="dwc:verbatimCoordinates" xlink:type="simple"><named-content content-type="geo-json" specific-use="{&#34;type&#34;:&#34;Point&#34;,&#34;coordinates&#34;:[-123.8,45.1575]}" xlink:type="simple">45°9'27.00"N, 123°47'60.00"W</named-content></named-content>), 6 August 2013, by JC O’Neill, JNOW13-0806-002; 1♀ from Lane County, Gate Creek, (<named-content xmlns:xlink="http://www.w3.org/1999/xlink" content-type="dwc:verbatimCoordinates" xlink:type="simple"><named-content content-type="geo-json" specific-use="{&#34;type&#34;:&#34;Point&#34;,&#34;coordinates&#34;:[-122.572222,44.146667]}" xlink:type="simple">44°8'48.00"N, 122°34'20.00"W</named-content></named-content>), 11 August 2013, by JC O’Neill and WA Nelson, JNOW 13-0811-001; 1♀ from Curry County, Rogue River National Forest, Elk River, off National Forest Road 5325 (<named-content xmlns:xlink="http://www.w3.org/1999/xlink" content-type="dwc:verbatimCoordinates" xlink:type="simple"><named-content content-type="geo-json" specific-use="{&#34;type&#34;:&#34;Point&#34;,&#34;coordinates&#34;:[-124.311389,42.712778]}" xlink:type="simple">42°42'46.00"N, 124°18'41.00"W</named-content></named-content>), 13 August 2013, by JR Fisher, JRF13-0813-003; <bold>Arizona, USA</bold>: 1♀ from Cochise County, Chirichua Mountains west of Portal, East Turkey Creek, off Forest Road 42 above junction with Forest Road 42B (<named-content xmlns:xlink="http://www.w3.org/1999/xlink" content-type="dwc:verbatimCoordinates" xlink:type="simple"><named-content content-type="geo-json" specific-use="{&#34;type&#34;:&#34;Point&#34;,&#34;coordinates&#34;:[-109.253056,31.908889]}" xlink:type="simple">31°54'32.00"N, 109°15'11.00"W</named-content></named-content>), 15 May 2011, by IM Smith, IMS110003; 1♀ from Cochise County, Chiricahua Mountains west of Portal, East Turkey Creek, <!--PageBreak-->off Forest Road 42 just above junction with Forest Road 42B (<named-content xmlns:xlink="http://www.w3.org/1999/xlink" content-type="dwc:verbatimCoordinates" xlink:type="simple"><named-content content-type="geo-json" specific-use="{&#34;type&#34;:&#34;Point&#34;,&#34;coordinates&#34;:[-109.253056,31.908889]}" xlink:type="simple">31°54'32.00"N, 109°15'11.00"W</named-content></named-content>), 15 May 2011, by IM Smith, IMS110004.</p></tp:treatment-sec><tp:treatment-sec sec-type="Type deposition"><title>Type deposition.</title><p>Holotype (1♂) deposited at the <named-content xmlns:xlink="http://www.w3.org/1999/xlink" content-type="dwc:institutional_code" xlink:type="simple">CNC</named-content>.</p></tp:treatment-sec><tp:treatment-sec sec-type="Diagnosis"><title>Diagnosis.</title><p>
            <italic><tp:taxon-name><tp:taxon-name-part taxon-name-part-type="genus">Testudacarus</tp:taxon-name-part> <tp:taxon-name-part taxon-name-part-type="species">minimus</tp:taxon-name-part></tp:taxon-name></italic> most resemble <italic><tp:taxon-name><tp:taxon-name-part taxon-name-part-type="genus">Testudacarus</tp:taxon-name-part> <tp:taxon-name-part taxon-name-part-type="species">vulgaris</tp:taxon-name-part></tp:taxon-name></italic> and <italic><tp:taxon-name><tp:taxon-name-part taxon-name-part-type="genus">Testudacarus</tp:taxon-name-part> <tp:taxon-name-part taxon-name-part-type="species">deceptivus</tp:taxon-name-part></tp:taxon-name></italic>. Throughout the majority of their shared range in the west, <italic><tp:taxon-name><tp:taxon-name-part taxon-name-part-type="genus">Testudacarus</tp:taxon-name-part> <tp:taxon-name-part taxon-name-part-type="species">minimus</tp:taxon-name-part></tp:taxon-name></italic> are orange to red and <italic><tp:taxon-name><tp:taxon-name-part taxon-name-part-type="genus">Testudacarus</tp:taxon-name-part> <tp:taxon-name-part taxon-name-part-type="species">vulgaris</tp:taxon-name-part></tp:taxon-name></italic> are violet to blue. While these two species have overlapping size ranges, <italic><tp:taxon-name><tp:taxon-name-part taxon-name-part-type="genus">Testudacarus</tp:taxon-name-part> <tp:taxon-name-part taxon-name-part-type="species">minimus</tp:taxon-name-part></tp:taxon-name></italic> are generally larger. <italic><tp:taxon-name><tp:taxon-name-part taxon-name-part-type="genus">Testudacarus</tp:taxon-name-part> <tp:taxon-name-part taxon-name-part-type="species">vulgaris</tp:taxon-name-part></tp:taxon-name></italic> females rarely exhibit a dorsal length over 600 µm and males rarely exceed 500 µm while <italic><tp:taxon-name><tp:taxon-name-part taxon-name-part-type="genus">Testudacarus</tp:taxon-name-part> <tp:taxon-name-part taxon-name-part-type="species">minimus</tp:taxon-name-part></tp:taxon-name></italic> females and males are usually larger than 600 and 500 µm, respectively. <italic><tp:taxon-name><tp:taxon-name-part taxon-name-part-type="genus">Testudacarus</tp:taxon-name-part> <tp:taxon-name-part taxon-name-part-type="species">deceptivus</tp:taxon-name-part></tp:taxon-name></italic> have only been found in two counties in California and cannot be distinguished from either <italic><tp:taxon-name><tp:taxon-name-part taxon-name-part-type="genus">Testudacarus</tp:taxon-name-part> <tp:taxon-name-part taxon-name-part-type="species">minimus</tp:taxon-name-part></tp:taxon-name></italic> or <italic><tp:taxon-name><tp:taxon-name-part taxon-name-part-type="genus">Testudacarus</tp:taxon-name-part> <tp:taxon-name-part taxon-name-part-type="species">vulgaris</tp:taxon-name-part></tp:taxon-name></italic> using morphology. <italic><tp:taxon-name><tp:taxon-name-part taxon-name-part-type="genus">Testudacarus</tp:taxon-name-part> <tp:taxon-name-part taxon-name-part-type="species">minimus</tp:taxon-name-part></tp:taxon-name></italic> are the only members of their complex that have been found in Washington and northern Oregon.</p></tp:treatment-sec><tp:treatment-sec sec-type="Redescription"><title>Redescription.</title><p>
            <bold>Female (n=14)</bold> with characteristics of the genus with following specifications.</p><p>Gnathosoma — Subcapitulum [154–173 ventral length; 96–108 dorsal length; 90–105 tall] elliptic to ovoid with short rostrum. Chelicerae [133–152 long] unmodified with slightly curved fangs [29–32 long]. Pedipalp [181–202 long] unmodified. Trochanter [25–30 long; 30–35 wide]. Femur [49–58 long; 38–42 wide]. Genu [38–42 long; 32–35 wide]. Tibia [45–52 long; 22–25 wide]. Tarsus [19–23 long; 9–12 wide].</p><p>Dorsum (Fig. <xref ref-type="fig" rid="F13">13</xref>) — [571–699 long; 442–533 wide] round to ovoid. Dorsal plate [464–591 long; 375–457 wide]. Primary sclerotization [405–467 long] color variable (Fig. <xref ref-type="fig" rid="F14">14</xref>). Dorso-glandularia-4 [190–250 apart] in line with and lateral to [51-71] muscle scars. Platelets mostly colorless but with hints of primary sclerotization color. All three anterior platelets with color either completely absent or present proximally but restricted distally. Anterio-medial platelet [115–139 long; 73–86 wide] rounded trapezoid noticeably smaller than anterio-lateral platelets [161–190 long; 65–86 wide]. Lateral platelets as follows: lateral-1 [42–63 long; 28–43 wide]; lateral-2 [120–148 long; 24–36 wide]; lateral-3 [32–46 long; 16–24 wide]; lateral-4 [91–138 long; 22–32 wide]; lateral-5 [41–68 long; 21–37 wide]; lateral-6 [76–117 long; 19–41 wide]; lateral-7 [49–78 long; 19–34 wide].</p><fig id="F13" position="float" orientation="portrait"><label>Figure 13.</label><caption><p>
          <italic><tp:taxon-name><tp:taxon-name-part taxon-name-part-type="genus">Testudacarus</tp:taxon-name-part> <tp:taxon-name-part taxon-name-part-type="species">minimus</tp:taxon-name-part></tp:taxon-name></italic> female: (<bold>Left</bold>) dorsum; (<bold>Right</bold>) venter. Scale: 100 µm.</p></caption><graphic xmlns:xlink="http://www.w3.org/1999/xlink" xlink:href="zookeys-582-013-g013.jpg" position="float" orientation="portrait" xlink:type="simple" id="oo_86204.jpg"/></fig><p>Venter (Fig. <xref ref-type="fig" rid="F13">13</xref>) — [731–865 long; 466–556 wide] round to ovoid. Primary sclerotization [566–658 long] usually with dorsal plate color or colorless. Gnathosomal bay [54–82 dorsal length; 122–158 ventral length; 49–65 wide]. Coxal field [434–495 long; 303–366 wide]. Coxa-I [231–261 long; 94–111 midlength]. Coxa-II + III [105–127 distance to top of coxa-II; 171–201 distance to top of coxa-III; 312–362 distance to bottom of coxa-III; 201–242 total length]. Coxa-IV [434–495 distance to top; 132–155 total length]. Genital field [288–340 distance to top; 450–512 distance to bottom; 142–183 total length; 124–150 width; 164–184 distance from gnathosomal bay; 57–81 distance from coxa-I; 182–226 distance to excretory pore; 276–353 distance to caudad]. Eggs [130–135 long; 1–4 eggs]. Distance to excretory pore [637–737].</p><p>Legs — colorless, or with same color as dorsal plate. Total leg and podomere lengths as follows: Leg-I [428–477 total; trochanter 48–55; basifemur 72–85; telofemur 60–69; genu 78–90; tibia 83–95; tarsus 79–92]. Leg-II [453–530 total; trochanter 54–62; <!--PageBreak-->basifemur 74–87; telofemur 58–68; genu 83–96; tibia 96–110; tarsus 99–113]. Leg-III [440–625 total; trochanter 55–65; basifemur 76–88; telofemur 64–76; genu 106–117; tibia 120–137; tarsus 131–148]. Leg-IV [677–843 total; trochanter 87–97; basifemur 106–120; telofemur 111–122; genu 146–160; tibia 160–173; tarsus 147–180].</p><p>
            <bold>Male (n=16)</bold> similar to female except for sexually dimorphic characters previously discussed and with following specifications.</p><p>Gnathosoma — Subcapitulum [138–164 ventral length; 88–105 dorsal length; 83–93 tall]. Chelicerae [120–145 long]. Fangs [27–30 long]. Pedipalp [181–206 long]. Trochanter [24–32 long; 28–33 wide]. Femur [48–59 long; 35–40 wide]. Genu [38–46 long; 29–34 wide]. Tibia [43–54 long; 19–25 wide]. Tarsus [16–22 long; 9–12 wide].</p><p>Dorsum (Fig. <xref ref-type="fig" rid="F15">15</xref>) — [486–549 long; 356–417 wide]. Dorsal plate [406–470 long; 315–372 wide]. Dorso-glandularia-4 [141–219 apart] slightly anterior to [15-52] and well lateral to [31–64] muscle scars. Anterio-medial platelet [99–129 long; 63–80 wide]. Anterio-lateral platelets [151–179 long; 59–76 wide]. Lateral platelets as follows: lateral-1 [31–46 long; 23–32 wide]; lateral-2 [99–124 long; 20–28 wide]; lateral-3 [34–48 long; 14–23 wide]; lateral-4 [65–97 long; 17–28 wide]; lateral-5 [39–56 long; 15–27 wide]; lateral-6 [51–69 long; 17–28 wide]; lateral-7 [42–56 long; 18–28 wide].</p><fig id="F14" position="float" orientation="portrait"><label>Figure 14.</label><caption><p>
          <italic><tp:taxon-name><tp:taxon-name-part taxon-name-part-type="genus">Testudacarus</tp:taxon-name-part> <tp:taxon-name-part taxon-name-part-type="species">minimus</tp:taxon-name-part></tp:taxon-name></italic> color variation.</p></caption><graphic xmlns:xlink="http://www.w3.org/1999/xlink" xlink:href="zookeys-582-013-g014.jpg" position="float" orientation="portrait" xlink:type="simple" id="oo_86205.jpg"/></fig><fig id="F15" position="float" orientation="portrait"><label>Figure 15.</label><caption><p>
          <italic><tp:taxon-name><tp:taxon-name-part taxon-name-part-type="genus">Testudacarus</tp:taxon-name-part> <tp:taxon-name-part taxon-name-part-type="species">minimus</tp:taxon-name-part></tp:taxon-name></italic> male: (<bold>Left</bold>) dorsum; (<bold>Right</bold>) venter. Scale: 100 µm.</p></caption><graphic xmlns:xlink="http://www.w3.org/1999/xlink" xlink:href="zookeys-582-013-g015.jpg" position="float" orientation="portrait" xlink:type="simple" id="oo_86206.jpg"/></fig><!--PageBreak--><p>Venter (Fig. <xref ref-type="fig" rid="F15">15</xref>) — [596–717 long; 379–457 wide]. Primary sclerotization [564–650 long]. Gnathosomal bay [53–68 dorsal length; 120–150 ventral length; 51–63 wide]. Coxal field [412–480 long; 290–329 wide]. Coxa-I [215–249 long; 83–105 midlength]. Coxa-II + III [95–115 distance to top of coxa-II; 158–191 distance to top of coxa-III; 329–380 distance to bottom of coxa-III; 230–265 total length]. Coxa-IV [293–328 length to top; 119–153 total length]. Genital field [357–406 distance to top; 493–569 distance to bottom; 129–164 total length; 114–127 width; 228–258 distance from gnathosomal bay; 128–160 distance from coxa-I; 63–91 distance to excretory pore; 101–154 distance to caudad]. Genital skeleton [190–215 long; 93–109 wide]. Distance to excretory pore [564–650].</p><p>Legs — total leg and podomere lengths as follows: Leg-I [435–483 total; trochanter 53–63; basifemur 75–84; telofemur 57–69; genu 78–89; tibia 82–93; tarsus 80–90]. Leg-II [458–518 total; trochanter 52–64; basifemur 75–87; telofemur 59–69; genu 79–90; tibia 92–104; tarsus 96–109]. Leg-III [530–599 total; trochanter 54–62; basifemur 75–88; telofemur 63–72; genu 97–111; tibia 114–133; tarsus 124–137]. Leg-IV [722–813 total; trochanter 81–95; basifemur 102–122; telofemur 103–118; genu 130–159; tibia 150–167; tarsus 145–158].</p><!--PageBreak--></tp:treatment-sec><tp:treatment-sec sec-type="Distribution"><title>Distribution.</title><p>Abundant throughout North America, ranging from the Pacific Northwest to the southwestern United States (and potentially into northern Mexico), and east into the western Great Plains.</p></tp:treatment-sec><tp:treatment-sec sec-type="Remarks"><title>Remarks.</title><p>Commonly colorless or orange in the southwestern United States; red, pink, or orange–red in the northwest, Rocky Mountains, and western Great Plains; and uncommonly red–violent in the northwest, Rocky Mountains, and western Great Plains.</p></tp:treatment-sec><ref-list><ref id="B57"><mixed-citation xmlns:xlink="http://www.w3.org/1999/xlink" xlink:type="simple">
          <person-group><name name-style="western"><surname>Marshall</surname><given-names>R</given-names></name></person-group> (<year>1943</year>) <article-title><tp:taxon-name><tp:taxon-name-part taxon-name-part-type="above-genus">Hydracarina</tp:taxon-name-part></tp:taxon-name> from California. Part I.</article-title> <source>Transactions of the American Microscopical Society</source> <volume>62</volume>: <fpage>306</fpage>–<lpage>324</lpage>. doi: <ext-link xlink:type="simple" ext-link-type="doi" xlink:href="10.2307/3223036">10.2307/3223036</ext-link></mixed-citation></ref><ref id="B9"><mixed-citation xmlns:xlink="http://www.w3.org/1999/xlink" xlink:type="simple">
          <person-group><name name-style="western"><surname>Bergstrom</surname><given-names>D</given-names></name></person-group> (<year>1953</year>) <article-title><tp:taxon-name><tp:taxon-name-part taxon-name-part-type="above-genus">Hydracarina</tp:taxon-name-part></tp:taxon-name> from the Rocky Mountain Region.</article-title> <source>Transactions of the American Microscoicpal Society</source> <volume>72</volume>: <fpage>157</fpage>–<lpage>162</lpage>. doi: <ext-link xlink:type="simple" ext-link-type="doi" xlink:href="10.2307/3223514">10.2307/3223514</ext-link></mixed-citation></ref><ref id="B60"><mixed-citation xmlns:xlink="http://www.w3.org/1999/xlink" xlink:type="simple">
          <person-group><name name-style="western"><surname>Mitchell</surname><given-names>RD</given-names></name></person-group> (<year>1954</year>) <article-title>Check list of North American water-mites.</article-title> <source>Fieldiana: Zoology</source> <volume>35</volume>: <fpage>27</fpage>–<lpage>70</lpage>.</mixed-citation></ref><ref id="B47"><mixed-citation xmlns:xlink="http://www.w3.org/1999/xlink" xlink:type="simple">
          <person-group><name name-style="western"><surname>Imamura</surname><given-names>T</given-names></name></person-group> (<year>1955</year>) <article-title>Crenophilous and rheophilous water-mites from Mishima and its vicinity.</article-title> <source>Bulletin of the Biogeographical Society of Japan</source> <volume>16-19</volume>: <fpage>181</fpage>–<lpage>192</lpage>.</mixed-citation></ref><ref id="B101"><mixed-citation xmlns:xlink="http://www.w3.org/1999/xlink" xlink:type="simple">
          <person-group><name name-style="western"><surname>Viets</surname><given-names>K</given-names></name></person-group> (<year>1956</year>) <source>Die milben des süßwassers und des meeres: <tp:taxon-name><tp:taxon-name-part taxon-name-part-type="above-genus">Hydrachnellae</tp:taxon-name-part></tp:taxon-name> und <tp:taxon-name><tp:taxon-name-part taxon-name-part-type="family">Halacaridae</tp:taxon-name-part></tp:taxon-name> (<tp:taxon-name><tp:taxon-name-part taxon-name-part-type="subclass">Acari</tp:taxon-name-part></tp:taxon-name>). Zweiter un dritter teil. Katalog und nomenklator.</source> <publisher-name>Gustav Fischer</publisher-name>, <publisher-loc>Jena</publisher-loc>, <size units="page">870 pp</size>.</mixed-citation></ref><ref id="B32"><mixed-citation xmlns:xlink="http://www.w3.org/1999/xlink" xlink:type="simple">
          <person-group><name name-style="western"><surname>Habeeb</surname><given-names>H</given-names></name></person-group> (<year>1959a</year>) <article-title>List of North American water-mites.</article-title> <source>Le Naturaliste Canadien</source> <volume>86</volume>: <fpage>19</fpage>–<lpage>25</lpage>.</mixed-citation></ref><ref id="B18"><mixed-citation xmlns:xlink="http://www.w3.org/1999/xlink" xlink:type="simple">
          <person-group><name name-style="western"><surname>Crowell</surname><given-names>RM</given-names></name></person-group> (<year>1961</year>) <article-title>Catalogue of the distribution and ecological relationship of North American <tp:taxon-name><tp:taxon-name-part taxon-name-part-type="above-genus">Hydracarina</tp:taxon-name-part></tp:taxon-name>.</article-title> <source>Canadian Entomologist</source> <volume>93</volume>: <fpage>321</fpage>–<lpage>359</lpage>. doi: <ext-link xlink:type="simple" ext-link-type="doi" xlink:href="10.4039/Ent93321-5">10.4039/Ent93321-5</ext-link></mixed-citation></ref><ref id="B61"><mixed-citation xmlns:xlink="http://www.w3.org/1999/xlink" xlink:type="simple">
          <person-group><name name-style="western"><surname>Mitchell</surname><given-names>RD</given-names></name></person-group> (<year>1962</year>) <article-title>The structure and evolution of water-mite mouthparts.</article-title> <source>Journal of Morphology</source> <volume>110</volume>: <fpage>41</fpage>–<lpage>59</lpage>.</mixed-citation></ref><ref id="B55"><mixed-citation xmlns:xlink="http://www.w3.org/1999/xlink" xlink:type="simple">
          <person-group><name name-style="western"><surname>Lundblad</surname><given-names>CO</given-names></name></person-group> (<year>1967</year>) <article-title>Wassermilben von Hinterindien.</article-title> <source>Arkiv för Zoologi</source> <volume>19</volume>: <fpage>391</fpage>–<lpage>419</lpage>. <comment>[In German]</comment></mixed-citation></ref><ref id="B12"><mixed-citation xmlns:xlink="http://www.w3.org/1999/xlink" xlink:type="simple">
          <person-group><name name-style="western"><surname>Conroy</surname><given-names>JC</given-names></name></person-group> (<year>1968</year>) <article-title>The water-mites of western Canada.</article-title> <source>Bulletin of the National Museum of Canada</source> <volume>223</volume>: <fpage>23</fpage>–<lpage>42</lpage>.</mixed-citation></ref><ref id="B37"><mixed-citation xmlns:xlink="http://www.w3.org/1999/xlink" xlink:type="simple">
          <person-group><name name-style="western"><surname>Habeeb</surname><given-names>H</given-names></name></person-group> (<year>1974a</year>) <article-title>New genera of water-mites.</article-title> <source>Leaflets of Acadian Biology</source> <volume>61</volume>: <fpage>1</fpage>–<lpage>2</lpage>.</mixed-citation></ref><ref id="B13"><mixed-citation xmlns:xlink="http://www.w3.org/1999/xlink" xlink:type="simple">
          <person-group><name name-style="western"><surname>Conroy</surname><given-names>JC</given-names></name><name name-style="western"><surname>Scudder</surname><given-names>GGE</given-names></name></person-group> (<year>1975</year>) <article-title>An annotated checklist of the water mites (<tp:taxon-name><tp:taxon-name-part taxon-name-part-type="subclass">Acari</tp:taxon-name-part></tp:taxon-name>) of British Columbia.</article-title> <source>Syesis</source> <volume>8</volume>: <fpage>305</fpage>–<lpage>310</lpage>.</mixed-citation></ref><ref id="B49"><mixed-citation xmlns:xlink="http://www.w3.org/1999/xlink" xlink:type="simple">
          <person-group><name name-style="western"><surname>Imamura</surname><given-names>T</given-names></name></person-group> (<year>1976</year>) <article-title>Two new species of water-mites from Nikko National Park, Japan.</article-title> <source>Annotationes Zoologicae Japonenses</source> <volume>49</volume>: <fpage>279</fpage>–<lpage>284</lpage>.</mixed-citation></ref><ref id="B103"><mixed-citation xmlns:xlink="http://www.w3.org/1999/xlink" xlink:type="simple">
          <person-group><name name-style="western"><surname>Viets</surname><given-names>KO</given-names></name></person-group> (<year>1987</year>) <article-title>Die milben des Süßwassers (<tp:taxon-name><tp:taxon-name-part taxon-name-part-type="above-genus">Hydrachnellae</tp:taxon-name-part></tp:taxon-name> und <tp:taxon-name><tp:taxon-name-part taxon-name-part-type="family">Halacaridae</tp:taxon-name-part></tp:taxon-name> [part.], <tp:taxon-name><tp:taxon-name-part taxon-name-part-type="subclass">Acari</tp:taxon-name-part></tp:taxon-name>). 2: Katalog.</article-title> <source>Sonderbände des Naturwissenschaftlichen Vereins in Hamburg</source> <volume>8</volume>: <fpage>1</fpage>–<lpage>1012</lpage>. [In German]</mixed-citation></ref><ref id="B96"><mixed-citation xmlns:xlink="http://www.w3.org/1999/xlink" xlink:type="simple">
          <person-group><name name-style="western"><surname>Smith</surname><given-names>IM</given-names></name><name name-style="western"><surname>Lindquist</surname><given-names>EE</given-names></name><name name-style="western"><surname>Behan-Pelletier</surname><given-names>V</given-names></name></person-group> (<year>2011</year>) <article-title>Mites (<tp:taxon-name><tp:taxon-name-part taxon-name-part-type="subclass">Acari</tp:taxon-name-part></tp:taxon-name>).</article-title> In: <person-group><name name-style="western"><surname>Scudder</surname><given-names>GGE</given-names></name><name name-style="western"><surname>Smith</surname><given-names>IM</given-names></name></person-group> (<role>Eds</role>) <source>Assessment of Species Diversity in the Montane Cordillera Ecozone</source>, <fpage>193</fpage>–<lpage>268</lpage>. Available at <ext-link xlink:type="simple" ext-link-type="uri" xlink:href="http://www.royalbcmuseum.bc.ca/assets/Montane-Cordillera-Ecozone.pdf">http://www.royalbcmuseum.bc.ca/assets/Montane-Cordillera-Ecozone.pdf</ext-link></mixed-citation></ref><ref id="B35"><mixed-citation xmlns:xlink="http://www.w3.org/1999/xlink" xlink:type="simple">
          <person-group><name name-style="western"><surname>Habeeb</surname><given-names>H</given-names></name></person-group> (<year>1967</year>) <article-title>A check list of North American water-mites.</article-title> <source>Leaflets of Acadian Biology</source> <volume>43</volume>: <fpage>1</fpage>–<lpage>8</lpage>.</mixed-citation></ref><ref id="B36"><mixed-citation xmlns:xlink="http://www.w3.org/1999/xlink" xlink:type="simple">
          <person-group><name name-style="western"><surname>Habeeb</surname><given-names>H</given-names></name></person-group> (<year>1969</year>) <article-title>Notes on water-mites – II. (erratum: III).</article-title> <source>Leaflets of Acadian Biology</source> <volume>51</volume>: <fpage>1</fpage>–<lpage>2</lpage>.</mixed-citation></ref></ref-list></tp:taxon-treatment>
