# Supplementary material for: Systematics of testudacarine torrent mites (Acari, Hydrachnidia, Torrenticolidae) with descriptions of 13 new species from North America
Source: Zookeys. 2016 Apr 21;(582):13–110. doi: 10.3897/zookeys.582.7684 (PMC4857046; doi:10.3897/zookeys.582.7684)
Supplement: XML Treatment for Testudacarus vulgaris [file zookeys.582.7684-treatment7.xml]

<!DOCTYPE tp:taxon-treatment
  PUBLIC "-//TaxonX//DTD Taxonomic Treatment Publishing DTD v0 20100105//EN" "tax-treatment-NSO.dtd">
<tp:taxon-treatment xmlns:tp="http://www.plazi.org/taxpub"><tp:treatment-meta><kwd-group><label>Taxon classification</label><kwd><named-content content-type="kingdom">Animalia</named-content></kwd><kwd><named-content content-type="order">Trombidiformes</named-content></kwd><kwd><named-content content-type="family">Torrenticolidae</named-content></kwd></kwd-group><mixed-citation publication-type="journal"><person-group><name><surname>O’Neill</surname><given-names>Joseph C.</given-names></name><name><surname>Fisher</surname><given-names>J. Ray</given-names></name><name><surname>Nelson</surname><given-names>Whitney A.</given-names></name><name><surname>Skvarla</surname><given-names>Micheal J.</given-names></name><name><surname>Fisher</surname><given-names>Danielle M.</given-names></name><name><surname>Dowling</surname><given-names>Ashley P. G.</given-names></name></person-group><article-title>Systematics of testudacarine torrent mites (<tp:taxon-name><tp:taxon-name-part taxon-name-part-type="subclass">Acari</tp:taxon-name-part></tp:taxon-name>, <tp:taxon-name><tp:taxon-name-part taxon-name-part-type="above-genus">Hydrachnidia</tp:taxon-name-part></tp:taxon-name>, <tp:taxon-name><tp:taxon-name-part taxon-name-part-type="genus">Torrenticolidae</tp:taxon-name-part></tp:taxon-name>) with descriptions of 13 new species from North America</article-title><source>Zookeys</source><day>21</day><month>4</month><year>2016</year><volume>2016</volume><issue>582</issue><fpage>13</fpage><lpage>110</lpage><pub-id pub-id-type="doi">10.3897/zookeys.582.7684</pub-id></mixed-citation></tp:treatment-meta><tp:nomenclature><tp:taxon-name>
              <tp:taxon-name-part taxon-name-part-type="genus">Testudacarus</tp:taxon-name-part>
              <tp:taxon-name-part taxon-name-part-type="species">vulgaris</tp:taxon-name-part>
              <object-id xmlns:xlink="http://www.w3.org/1999/xlink" content-type="zoobank" xlink:type="simple">http://zoobank.org/AD09023D-849F-4F13-BD0C-1CF7B6623748</object-id>
            </tp:taxon-name><tp:taxon-authority>Habeeb, 1954</tp:taxon-authority><tp:nomenclature-citation-list><tp:nomenclature-citation><tp:taxon-name><tp:taxon-name-part taxon-name-part-type="genus">Testudacarus</tp:taxon-name-part> <tp:taxon-name-part taxon-name-part-type="species">vulgaris</tp:taxon-name-part></tp:taxon-name><comment>: <xref ref-type="bibr" rid="B30">Habeeb 1954</xref>: 14; <xref ref-type="bibr" rid="B31">Habeeb 1956</xref>: 2; <xref ref-type="bibr" rid="B101">Viets 1956</xref>: 256; <xref ref-type="bibr" rid="B32">Habeeb 1959a</xref>: 21; <xref ref-type="bibr" rid="B18">Crowell 1961</xref>: 329; <xref ref-type="bibr" rid="B55">Lundblad 1967</xref>: 418; <xref ref-type="bibr" rid="B35">Habeeb 1967</xref>: 4; <xref ref-type="bibr" rid="B49">Imamura 1976</xref>: 283; <xref ref-type="bibr" rid="B89">Smith 1987</xref>: 51; <xref ref-type="bibr" rid="B103">Viets 1987</xref>: 724–725 <xref ref-type="bibr" rid="B92">Smith 2010</xref>: 295, 302, 305.</comment></tp:nomenclature-citation><tp:nomenclature-citation><tp:taxon-name><tp:taxon-name-part taxon-name-part-type="genus">Testudacarus</tp:taxon-name-part> <tp:taxon-name-part taxon-name-part-type="species">american</tp:taxon-name-part> <tp:taxon-name-part taxon-name-part-type="subspecies">vulgaris</tp:taxon-name-part></tp:taxon-name><comment>: <xref ref-type="bibr" rid="B36">Habeeb 1969</xref>: 1, 2; <xref ref-type="bibr" rid="B103">Viets 1987</xref>: 724–725.</comment></tp:nomenclature-citation><tp:nomenclature-citation><tp:taxon-name><tp:taxon-name-part taxon-name-part-type="genus">Testudacarus</tp:taxon-name-part> <tp:taxon-name-part taxon-name-part-type="species">minimus</tp:taxon-name-part> <tp:taxon-name-part taxon-name-part-type="subspecies">vulgaris</tp:taxon-name-part></tp:taxon-name><comment>: <xref ref-type="bibr" rid="B37">Habeeb 1974a</xref>: 1; <xref ref-type="bibr" rid="B103">Viets 1987</xref>: 724–725.</comment></tp:nomenclature-citation><!--PageBreak--></tp:nomenclature-citation-list></tp:nomenclature><tp:treatment-sec sec-type="Type series"><title>Type series.</title><p>
            <bold>Syntypes (1</bold>♀, <bold>1</bold>♂): <bold>New Brunswick, Canada</bold>: from Victoria County, Salmon River, 21 June 1953, by H. Habeeb, 87-53</p></tp:treatment-sec><tp:treatment-sec sec-type="material"><title>Other material examined.</title><p>
            <bold>Other (18♀, 19♂): Ontario, Canada</bold>: 1♀ and 1♂ from Lennox and Addington County, Hydes Creek, beside Highway 41 23.7km north of Highway 28 at Denbigh (<named-content xmlns:xlink="http://www.w3.org/1999/xlink" content-type="dwc:verbatimCoordinates" xlink:type="simple"><named-content content-type="geo-json" specific-use="{&#34;type&#34;:&#34;Point&#34;,&#34;coordinates&#34;:[-77.227222,45.189444]}" xlink:type="simple">45°11'22.00"N, 77°13'38.00"W</named-content></named-content>), 29 April 2010, by IM Smith, IMS100023; 1♀ from Hastings County, Maple Leaf and Papineau Creek, east of Davis Road before Highway 62, 18 August 2011, by IM Smith, IMS110053; <bold>New Brunswick, Canada</bold>: 2♀ and 1♂ from Victoria County, Little Wapske River, Plaster Rock beside Highway108 20.5km east of Highway109, 5 September 2011, by IM Smith, IMS110061; <bold>Nova Scotia, Canada</bold>: 1♂ from Inervess County, Cheticamp River, 10 September 2011, by IM Smith, IMS110071; <bold>Tennessee, USA</bold>: 1♀ and 1♂ from Monroe County, Turkey Creek, beside Forest Road #210 just east of Forest Road #35 7.1km southeast of Route 165 (<named-content xmlns:xlink="http://www.w3.org/1999/xlink" content-type="dwc:verbatimCoordinates" xlink:type="simple"><named-content content-type="geo-json" specific-use="{&#34;type&#34;:&#34;Point&#34;,&#34;coordinates&#34;:[-84.191667,35.341111]}" xlink:type="simple">35°20'28.00"N, 84°11'30.00"W</named-content></named-content>), 12 September 2009, by IM Smith, IMS090110; 2♂ from Sevier County, Great Smoky Mountains Nation Park, Rhododendron Creek, beside Greenbrier Road 2.2 km south of Route 321 (<named-content xmlns:xlink="http://www.w3.org/1999/xlink" content-type="dwc:verbatimCoordinates" xlink:type="simple"><named-content content-type="geo-json" specific-use="{&#34;type&#34;:&#34;Point&#34;,&#34;coordinates&#34;:[-83.400556,35.725556]}" xlink:type="simple">35°43'32.00"N, 83°24'2.00"W</named-content></named-content>), 2 September 2009, by IM Smith, IMS090093; <bold>North Carolina, USA</bold>: 2♀ and 1♂ from Haywood County, Great Smoky Mountains National Park, Big Creek, Waterville Big Creek Picnic Area (<named-content xmlns:xlink="http://www.w3.org/1999/xlink" content-type="dwc:verbatimCoordinates" xlink:type="simple"><named-content content-type="geo-json" specific-use="{&#34;type&#34;:&#34;Point&#34;,&#34;coordinates&#34;:[-83.111667,35.749722]}" xlink:type="simple">35°44'59.00"N, 83°6'42.00"W</named-content></named-content>), 16 September 2010, by IM Smith, IMS100138; 1♀ and 1♂ from Haywood County, Great Smoky Mountains National Park, Cataloochee Creek, beside Mount Sterling Road near bridge 1.7km north of road to campground (<named-content xmlns:xlink="http://www.w3.org/1999/xlink" content-type="dwc:verbatimCoordinates" xlink:type="simple"><named-content content-type="geo-json" specific-use="{&#34;type&#34;:&#34;Point&#34;,&#34;coordinates&#34;:[-83.076111,35.645833]}" xlink:type="simple">35°38'45.00"N, 83°4'34.00"W</named-content></named-content>), 6 September 2009, by IM Smith, IMS090099; 1♀ from Haywood County, Great Smoky Mountains National Park, Cataloochee Creek, beside Mount Sterling Road near bridge 1.7km north of road to campground (<named-content xmlns:xlink="http://www.w3.org/1999/xlink" content-type="dwc:verbatimCoordinates" xlink:type="simple"><named-content content-type="geo-json" specific-use="{&#34;type&#34;:&#34;Point&#34;,&#34;coordinates&#34;:[-83.075556,35.645833]}" xlink:type="simple">35°38'45.00"N, 83°4'32.00"W</named-content></named-content>), 20 September 2010, by IM Smith, IMS100150; <bold>South Dakota, USA</bold>: 1♀ and 1♂ from Lawrence County, Jim Creek, south of Nemo Road on Goodhope Road behind cab at Green Mountain Black Hills (<named-content xmlns:xlink="http://www.w3.org/1999/xlink" content-type="dwc:verbatimCoordinates" xlink:type="simple"><named-content content-type="geo-json" specific-use="{&#34;type&#34;:&#34;Point&#34;,&#34;coordinates&#34;:[-103.480833,44.1525]}" xlink:type="simple">44°9'9.00"N, 103°28'51.00"W</named-content></named-content>), 15 August 2012, by AJ Radwell and JA Hinsey, AJR12-0815-421; <bold>Colorado, USA</bold>: 1♂ from San Miguel County, San Miguel River, beside Route 145 12.5km northwest of junction with road to Telluride (<named-content xmlns:xlink="http://www.w3.org/1999/xlink" content-type="dwc:verbatimCoordinates" xlink:type="simple"><named-content content-type="geo-json" specific-use="{&#34;type&#34;:&#34;Point&#34;,&#34;coordinates&#34;:[-107.992778,37.988056]}" xlink:type="simple">37°59'17.00"N, 107°59'34.00"W</named-content></named-content>), 31 July 2012, by AJ Radwell and JA Hinsey, AJR12-0731-400; Pennsylvania, USA: 1♂ from Fayette County, Ohiophyle State Park, Laurel Run, fishing access #2 off T798 (Meadow Run Road) (<named-content xmlns:xlink="http://www.w3.org/1999/xlink" content-type="dwc:verbatimCoordinates" xlink:type="simple"><named-content content-type="geo-json" specific-use="{&#34;type&#34;:&#34;Point&#34;,&#34;coordinates&#34;:[-79.514167,39.849444]}" xlink:type="simple">39°50'58.00"N, 79°30'51.00"W</named-content></named-content>), 10 August 2014, by MJ Skvarla, MS14-0810-005; 2♀ and 2♂ from Fayette County, State Game Lands #51, Dunbar Creek, off Furnace Hill Road East of Dunbar (<named-content xmlns:xlink="http://www.w3.org/1999/xlink" content-type="dwc:verbatimCoordinates" xlink:type="simple"><named-content content-type="geo-json" specific-use="{&#34;type&#34;:&#34;Point&#34;,&#34;coordinates&#34;:[-79.584361,39.937806]}" xlink:type="simple">39°56'16.10"N, 79°35'3.70"W</named-content></named-content>), 10 August 2014, by MJ Skvarla, MS14-0810-002; <bold>California, USA</bold>: 1♂ from Monterey County, Andrew Molera State Park, Big Sur River, off Route 1 (<named-content xmlns:xlink="http://www.w3.org/1999/xlink" content-type="dwc:verbatimCoordinates" xlink:type="simple"><named-content content-type="geo-json" specific-use="{&#34;type&#34;:&#34;Point&#34;,&#34;coordinates&#34;:[-121.820556,36.275278]}" xlink:type="simple">36°16'31.00"N, 121°49'14.00"W</named-content></named-content>), 4 September 2013, by JR Fisher, JRF13-0904-003; 1♂ from Inyo County, Inyo National Forest, Bishop Creek, downstream of campground (<named-content xmlns:xlink="http://www.w3.org/1999/xlink" content-type="dwc:verbatimCoordinates" xlink:type="simple"><named-content content-type="geo-json" specific-use="{&#34;type&#34;:&#34;Point&#34;,&#34;coordinates&#34;:[-118.553889,37.289722]}" xlink:type="simple">37°17'23.00"N, 118°33'14.00"W</named-content></named-content>), 2 September 2013, by JR Fisher, JRF13-0902-003; 1♂ from Alpine County, Markleeville Creek, off Route 89 downstream of bridge (<named-content xmlns:xlink="http://www.w3.org/1999/xlink" content-type="dwc:verbatimCoordinates" xlink:type="simple"><named-content content-type="geo-json" specific-use="{&#34;type&#34;:&#34;Point&#34;,&#34;coordinates&#34;:[-119.778056,38.694167]}" xlink:type="simple">38°41'39.00"N, 119°46'41.00"W</named-content></named-content>), 30 August 2013, by JR Fisher, JRF13-0830-001; 1♂ from Mendocino County, Jackson Dem<!--PageBreak-->onstration State Park, North Fork of Big River, (<named-content xmlns:xlink="http://www.w3.org/1999/xlink" content-type="dwc:verbatimCoordinates" xlink:type="simple"><named-content content-type="geo-json" specific-use="{&#34;type&#34;:&#34;Point&#34;,&#34;coordinates&#34;:[-123.509722,39.346111]}" xlink:type="simple">39°20'46.00"N, 123°30'35.00"W</named-content></named-content>), 22 August 2013, by JR Fisher, JRF13-0822-002; 1♀ from Mono County, Humboldt-Toiyabe National Forest, Little Walker River, off Route 108 downstream of tunnel (<named-content xmlns:xlink="http://www.w3.org/1999/xlink" content-type="dwc:verbatimCoordinates" xlink:type="simple"><named-content content-type="geo-json" specific-use="{&#34;type&#34;:&#34;Point&#34;,&#34;coordinates&#34;:[-119.454167,38.349167]}" xlink:type="simple">38°20'57.00"N, 119°27'15.00"W</named-content></named-content>), 31 August 2013, by JR Fisher, JRF13-0831-002; 1♀ from Trinity County, Shasta-Trinity National Forest, North Fork of Trinity River, (<named-content xmlns:xlink="http://www.w3.org/1999/xlink" content-type="dwc:verbatimCoordinates" xlink:type="simple"><named-content content-type="geo-json" specific-use="{&#34;type&#34;:&#34;Point&#34;,&#34;coordinates&#34;:[-123.129444,40.779722]}" xlink:type="simple">40°46'47.00"N, 123°7'46.00"W</named-content></named-content>), 18 August 2013, JRF13-0818-005; <bold>Oregon, USA</bold>: 2♂ from Douglas County, Umpqua National Forest, Calf Creek, (<named-content xmlns:xlink="http://www.w3.org/1999/xlink" content-type="dwc:verbatimCoordinates" xlink:type="simple"><named-content content-type="geo-json" specific-use="{&#34;type&#34;:&#34;Point&#34;,&#34;coordinates&#34;:[-122.62,43.291111]}" xlink:type="simple">43°17'28.00"N, 122°37'12.00"W</named-content></named-content>), 12 August 2013, by JC O’Neill and WA Nelson, JNOW13-0812-006; <bold>Utah, USA</bold>: 2♀ from Utah County, Uinta National Forest, Hobble Creek, just upstream on right fork Hobble Creek Road from Cherry Campground (<named-content xmlns:xlink="http://www.w3.org/1999/xlink" content-type="dwc:verbatimCoordinates" xlink:type="simple"><named-content content-type="geo-json" specific-use="{&#34;type&#34;:&#34;Point&#34;,&#34;coordinates&#34;:[-111.473889,40.169167]}" xlink:type="simple">40°10'9.00"N, 111°28'26.00"W</named-content></named-content>), 22 July 2012, by JR Fisher and WA Nelson, ROW12-0722-001; <bold>Idaho, USA</bold>: 1♀ from Fremont County, Targhee National Forest, Rock Creek, downstream of tributary (<named-content xmlns:xlink="http://www.w3.org/1999/xlink" content-type="dwc:verbatimCoordinates" xlink:type="simple"><named-content content-type="geo-json" specific-use="{&#34;type&#34;:&#34;Point&#34;,&#34;coordinates&#34;:[-111.251111,44.112222]}" xlink:type="simple">44°6'44.00"N, 111°15'4.00"W</named-content></named-content>), 25 July 2012, by JR Fisher and WA Nelson, ROW12-0725-001; <bold>Arkansas, USA</bold>: 1♀ from Searcy County, Tomahawk Creek, (<named-content xmlns:xlink="http://www.w3.org/1999/xlink" content-type="dwc:verbatimCoordinates" xlink:type="simple"><named-content content-type="geo-json" specific-use="{&#34;type&#34;:&#34;Point&#34;,&#34;coordinates&#34;:[-92.678611,36.022222]}" xlink:type="simple">36°1'20.00"N, 92°40'43.00"W</named-content></named-content>), 20 July 2009, by AJ Radwell, AJR090101.</p></tp:treatment-sec><tp:treatment-sec sec-type="Type deposition"><title>Type deposition.</title><p>Syntypes (1♀, 1♂) deposited at the <named-content xmlns:xlink="http://www.w3.org/1999/xlink" content-type="dwc:institutional_code" xlink:type="simple">CNC</named-content>.</p></tp:treatment-sec><tp:treatment-sec sec-type="Diagnosis"><title>Diagnosis.</title><p>
            <italic><tp:taxon-name><tp:taxon-name-part taxon-name-part-type="genus">Testudacarus</tp:taxon-name-part> <tp:taxon-name-part taxon-name-part-type="species">vulgaris</tp:taxon-name-part></tp:taxon-name></italic> most resemble <italic><tp:taxon-name><tp:taxon-name-part taxon-name-part-type="genus">Testudacarus</tp:taxon-name-part> <tp:taxon-name-part taxon-name-part-type="species">minimus</tp:taxon-name-part></tp:taxon-name></italic> and <italic><tp:taxon-name><tp:taxon-name-part taxon-name-part-type="genus">Testudacarus</tp:taxon-name-part> <tp:taxon-name-part taxon-name-part-type="species">deceptivus</tp:taxon-name-part></tp:taxon-name></italic>. Throughout the majority of their shared range in the west, <italic><tp:taxon-name><tp:taxon-name-part taxon-name-part-type="genus">Testudacarus</tp:taxon-name-part> <tp:taxon-name-part taxon-name-part-type="species">minimus</tp:taxon-name-part></tp:taxon-name></italic> are orange to red and <italic><tp:taxon-name><tp:taxon-name-part taxon-name-part-type="genus">Testudacarus</tp:taxon-name-part> <tp:taxon-name-part taxon-name-part-type="species">vulgaris</tp:taxon-name-part></tp:taxon-name></italic> are violet to blue. While these two species have overlapping size ranges, <italic><tp:taxon-name><tp:taxon-name-part taxon-name-part-type="genus">Testudacarus</tp:taxon-name-part> <tp:taxon-name-part taxon-name-part-type="species">minimus</tp:taxon-name-part></tp:taxon-name></italic> are generally larger. <italic><tp:taxon-name><tp:taxon-name-part taxon-name-part-type="genus">Testudacarus</tp:taxon-name-part> <tp:taxon-name-part taxon-name-part-type="species">vulgaris</tp:taxon-name-part></tp:taxon-name></italic> females rarely exhibit a dorsal length over 600 µm and males rarely exceed 500 µm while <italic><tp:taxon-name><tp:taxon-name-part taxon-name-part-type="genus">Testudacarus</tp:taxon-name-part> <tp:taxon-name-part taxon-name-part-type="species">minimus</tp:taxon-name-part></tp:taxon-name></italic> females and males are usually larger than 600 and 500 µm, respectively. <italic><tp:taxon-name><tp:taxon-name-part taxon-name-part-type="genus">Testudacarus</tp:taxon-name-part> <tp:taxon-name-part taxon-name-part-type="species">deceptivus</tp:taxon-name-part></tp:taxon-name></italic> have only been found in two counties in California and cannot be distinguished from either <italic><tp:taxon-name><tp:taxon-name-part taxon-name-part-type="genus">Testudacarus</tp:taxon-name-part> <tp:taxon-name-part taxon-name-part-type="species">minimus</tp:taxon-name-part></tp:taxon-name></italic> or <italic><tp:taxon-name><tp:taxon-name-part taxon-name-part-type="genus">Testudacarus</tp:taxon-name-part> <tp:taxon-name-part taxon-name-part-type="species">vulgaris</tp:taxon-name-part></tp:taxon-name></italic> using morphology. <italic><tp:taxon-name><tp:taxon-name-part taxon-name-part-type="genus">Testudacarus</tp:taxon-name-part> <tp:taxon-name-part taxon-name-part-type="species">vulgaris</tp:taxon-name-part></tp:taxon-name></italic> are the only members of their complex that have been found east of the Great Plains.</p></tp:treatment-sec><tp:treatment-sec sec-type="Redescription"><title>Redescription.</title><p>
            <bold>Female (n=18)</bold> with characteristics of the genus with following specifications.</p><p>Gnathosoma — Subcapitulum [151–190 ventral length; 90–114 dorsal length; 84–115 tall] elliptical to ovoid with short rostrum. Chelicerae [133–170 long] unmodified with lightly curved fangs [28–35 long]. Pedipalp [169–211 long] unmodified. Trochanter [23–32 long; 28–37 wide]. Femur [46–62 long; 33–45 wide]. Genu [33–42 long; 28–36 wide]. Tibia [42–53 long; 19–26 wide]. Tarsus [18–23 long; 9–12 wide].</p><p>Dorsum (Fig. <xref ref-type="fig" rid="F16">16</xref>) — [547–654 long; 394–517 wide] round to ovoid. Dorsal plate [391–582 long; 330–470 wide]. Primary sclerotization [357–500 long] color variable (Fig. <xref ref-type="fig" rid="F17">17</xref>). Dorso-glandularia-4 [143–247 apart] in line with and lateral to [39–65] muscle scars. Platelets mostly colorless but with hints of primary sclerotization color. All three anterior platelets with color either completely absent or present proximally but restricted distally. Anterio-medial platelet [111–142 long; 67–94 wide] rounded trapezoid noticeably smaller than anterio-lateral platelets. Anterio-lateral platelets [152–203 long; 68–88 wide]. Lateral platelets as follows: lateral-1 [39–72 long; 29–44 wide]; lateral-2 [108–141 long; 25–35 wide]; lateral-3 [16–60 long; 15–22 wide]; <!--PageBreak-->lateral-4 [99–136 long; 21–36 wide]; lateral-5 [43–72 long; 20–29 wide]; lateral-6 [77–109 long; 15–38 wide]; lateral-7 [59–73 long; 20–31 wide].</p><fig id="F16" position="float" orientation="portrait"><label>Figure 16.</label><caption><p>
          <italic><tp:taxon-name><tp:taxon-name-part taxon-name-part-type="genus">Testudacarus</tp:taxon-name-part> <tp:taxon-name-part taxon-name-part-type="species">vulgaris</tp:taxon-name-part></tp:taxon-name></italic> female: (<bold>Left</bold>) dorsum; (<bold>Right</bold>) venter. Scale: 100 µm.</p></caption><graphic xmlns:xlink="http://www.w3.org/1999/xlink" xlink:href="zookeys-582-013-g016.jpg" position="float" orientation="portrait" xlink:type="simple" id="oo_86207.jpg"/></fig><fig id="F17" position="float" orientation="portrait"><label>Figure 17.</label><caption><p>
          <italic><tp:taxon-name><tp:taxon-name-part taxon-name-part-type="genus">Testudacarus</tp:taxon-name-part> <tp:taxon-name-part taxon-name-part-type="species">vulgaris</tp:taxon-name-part></tp:taxon-name></italic> color variation.</p></caption><graphic xmlns:xlink="http://www.w3.org/1999/xlink" xlink:href="zookeys-582-013-g017.jpg" position="float" orientation="portrait" xlink:type="simple" id="oo_86208.jpg"/></fig><p>Venter (Fig. <xref ref-type="fig" rid="F16">16</xref>) — [670–835 long; 436–557 wide] round to ovoid. Primary sclerotization [522–686 long] with dorsal plate color or colorless. Gnathosomal bay [53–80 dorsal length; 118–169 ventral length; 51–70 wide]. Coxal field [404–500 long; 289–398 wide]. Coxa-I [213–273 long; 82–115 midlength]. Coxa-II + III [97–125 distance to top of coxa-II; 157–192 distance to top of coxa-III; 299–371 distance to bottom of coxa-III; 196–257 total length]. Coxa-IV [285–339 distance to top; 110–161 total length]. Genital field [275–348 distance to top; 421–516 distance to bottom; 141–171 total length; 105–143 width; 148–187 distance from gnathosomal bay; 50–81 distance from coxa-I; 140–234 distance to excretory pore; 231–340 distance to caudad]. Eggs [130–150 long; 1–4 eggs]. Distance to excretory pore [582–750].</p><p>Legs — colorless, or with same color as dorsal plate. Total leg and podomere lengths as follows: Leg-I [401–497 total; trochanter 50–61; basifemur 74–85; telofemur 55–72; genu 72–96; tibia 75–97; tarsus 78–97]. Leg-II [417–564 total; trochanter 51–63; basifemur 71–92; telofemur 57–72; genu 75–100; tibia 92–118; tarsus 96–120]. Leg-III [513–664 total; trochanter 55–68; basifemur 71–96; telofemur 58–82; genu 91–124; <!--PageBreak-->tibia 112–147; tarsus 124–157]. Leg-IV [726–911 total; trochanter 85–105; basifemur 103–132; telofemur 99–138; genu 134–174; tibia 145–177; tarsus 148–185].</p><p>
            <bold>Male (n=17)</bold> similar to female except for sexually dimorphic characters previously discussed and with following specifications.</p><p>Gnathosoma — Subcapitulum [128–155 ventral length; 83–96 dorsal length; 78–95 tall]. Chelicerae [115–145 long]. Fangs [25–29 long]. Pedipalp [156–190 long]. Trochanter [22–28 long; 28–33 wide]. Femur [42–55 long; 32–42 wide]. Genu [32–41 long; width 25–32 wide]. Tibia [43–52 long; 19–23 wide]. Tarsus [16–21 long; 9–11 wide].</p><p>Dorsum (Fig. <xref ref-type="fig" rid="F18">18</xref>) — [439–525 long; 314–390 wide]. Dorsal plate [359–438 long; 283–342 wide]. Dorso-glandularia-4 [140–205 apart] anterior to [15–51] and well lateral to [33–70] muscle scars. Anterio-medial platelet [100–125 long; 64–76 wide]. Anterio-lateral platelet [142–175 long; 57–74 wide]. Lateral platelets as follows: lateral-1 [33–49 long; 20–34 wide]; lateral-2 [86–117 long; 20–28 wide]; lateral-3 [30–44 long; 13–23 wide]; lateral-4 [58–92 long; 16–28 wide]; lateral-5 [37–52 long; 18–24 wide]; lateral-6 [43–73 long; 16–26 wide]; lateral-7 [43–57 long; 14–25 wide].</p><fig id="F18" position="float" orientation="portrait"><label>Figure 18.</label><caption><p>
          <italic><tp:taxon-name><tp:taxon-name-part taxon-name-part-type="genus">Testudacarus</tp:taxon-name-part> <tp:taxon-name-part taxon-name-part-type="species">vulgaris</tp:taxon-name-part></tp:taxon-name></italic> male: (<bold>Left</bold>) dorsum; (<bold>Right</bold>) venter. Scale: 100 µm.</p></caption><graphic xmlns:xlink="http://www.w3.org/1999/xlink" xlink:href="zookeys-582-013-g018.jpg" position="float" orientation="portrait" xlink:type="simple" id="oo_86209.jpg"/></fig><!--PageBreak--><p>Venter (Fig. <xref ref-type="fig" rid="F18">18</xref>) — [534–676 long; 341–427 wide]. Primary sclerotization [491–631 long]. Gnathosomal bay [42–68 dorsal length; 116–150 ventral length; 50–60 wide]. Coxal field [365–460 long; 265–321 wide] Coxa-I [195–251 long; 73–104 midlength]. Coxa-II + III [85–106 distance to top of coxa-II; 139–176 distance to top of coxa-III; 296–377 distance to bottom of coxa-III; 208–276 total length]. Coxa-IV [249–310 length to top; 113–150 total length]. Genital field [311–399 distance to top; 434–544 distance to bottom; 123–147 total length; 98–118 width; 195–251 distance from gnathosomal bay; 106–147 distance from coxa-I; 48–95 distance to excretory pore; 98–132 distance to caudad]. Genital skeleton [153–193 long; 80–94 wide]. Distance to excretory pore [491–631].</p><p>Legs — total leg and podomere lengths as follows: Leg-I [402–452 total; trochanter 49–59; basifemur 67–80; telofemur 53–63; genu 70–82; tibia 75–88; tarsus 78–88]. Leg-II [421–488 total; trochanter 51–61; basifemur 68–81; telofemur 51–63; genu 73–86; tibia 84–96; tarsus 91–105]. Leg-III [501–552 total; trochanter 52–61; basifemur 72–82; telofemur 59–68; genu 89–100; tibia 105–119; tarsus 118–130]. Leg-IV [664–746 total; trochanter 79–90; basifemur 95–106; telofemur 92–108; genu 124–144; tibia 130–155; tarsus 129–150].</p></tp:treatment-sec><tp:treatment-sec sec-type="Distribution"><title>Distribution.</title><p>Abundant throughout the majority of North America. Unreported in Washington and northern Oregon.</p><!--PageBreak--></tp:treatment-sec><tp:treatment-sec sec-type="Remarks"><title>Remarks.</title><p>Commonly orange and uncommonly violet in the southwestern United States; commonly violet or blue and uncommonly red–violet in the Rocky Mountains and Great Plains; commonly violet or blue east of the Great Plains.</p></tp:treatment-sec><ref-list><ref id="B30"><mixed-citation xmlns:xlink="http://www.w3.org/1999/xlink" xlink:type="simple">
          <person-group><name name-style="western"><surname>Habeeb</surname><given-names>H</given-names></name></person-group> (<year>1954</year>) <article-title>North American <tp:taxon-name><tp:taxon-name-part taxon-name-part-type="above-genus">Hydrachnellae</tp:taxon-name-part></tp:taxon-name>, <tp:taxon-name><tp:taxon-name-part taxon-name-part-type="subclass">Acari</tp:taxon-name-part></tp:taxon-name> – IX-XVI.</article-title> <source>Leaflets of Acadian Biology</source> <volume>2</volume>: <fpage>1</fpage>–<lpage>14</lpage>.</mixed-citation></ref><ref id="B31"><mixed-citation xmlns:xlink="http://www.w3.org/1999/xlink" xlink:type="simple">
          <person-group><name name-style="western"><surname>Habeeb</surname><given-names>H</given-names></name></person-group> (<year>1956</year>) <article-title>Notes on water-mites – I.</article-title> <source>Leaflets of Acadian Biology</source> <volume>11</volume>: <fpage>1</fpage>–<lpage>2</lpage>.</mixed-citation></ref><ref id="B101"><mixed-citation xmlns:xlink="http://www.w3.org/1999/xlink" xlink:type="simple">
          <person-group><name name-style="western"><surname>Viets</surname><given-names>K</given-names></name></person-group> (<year>1956</year>) <source>Die milben des süßwassers und des meeres: <tp:taxon-name><tp:taxon-name-part taxon-name-part-type="above-genus">Hydrachnellae</tp:taxon-name-part></tp:taxon-name> und <tp:taxon-name><tp:taxon-name-part taxon-name-part-type="family">Halacaridae</tp:taxon-name-part></tp:taxon-name> (<tp:taxon-name><tp:taxon-name-part taxon-name-part-type="subclass">Acari</tp:taxon-name-part></tp:taxon-name>). Zweiter un dritter teil. Katalog und nomenklator.</source> <publisher-name>Gustav Fischer</publisher-name>, <publisher-loc>Jena</publisher-loc>, <size units="page">870 pp</size>.</mixed-citation></ref><ref id="B32"><mixed-citation xmlns:xlink="http://www.w3.org/1999/xlink" xlink:type="simple">
          <person-group><name name-style="western"><surname>Habeeb</surname><given-names>H</given-names></name></person-group> (<year>1959a</year>) <article-title>List of North American water-mites.</article-title> <source>Le Naturaliste Canadien</source> <volume>86</volume>: <fpage>19</fpage>–<lpage>25</lpage>.</mixed-citation></ref><ref id="B18"><mixed-citation xmlns:xlink="http://www.w3.org/1999/xlink" xlink:type="simple">
          <person-group><name name-style="western"><surname>Crowell</surname><given-names>RM</given-names></name></person-group> (<year>1961</year>) <article-title>Catalogue of the distribution and ecological relationship of North American <tp:taxon-name><tp:taxon-name-part taxon-name-part-type="above-genus">Hydracarina</tp:taxon-name-part></tp:taxon-name>.</article-title> <source>Canadian Entomologist</source> <volume>93</volume>: <fpage>321</fpage>–<lpage>359</lpage>. doi: <ext-link xlink:type="simple" ext-link-type="doi" xlink:href="10.4039/Ent93321-5">10.4039/Ent93321-5</ext-link></mixed-citation></ref><ref id="B55"><mixed-citation xmlns:xlink="http://www.w3.org/1999/xlink" xlink:type="simple">
          <person-group><name name-style="western"><surname>Lundblad</surname><given-names>CO</given-names></name></person-group> (<year>1967</year>) <article-title>Wassermilben von Hinterindien.</article-title> <source>Arkiv för Zoologi</source> <volume>19</volume>: <fpage>391</fpage>–<lpage>419</lpage>. <comment>[In German]</comment></mixed-citation></ref><ref id="B35"><mixed-citation xmlns:xlink="http://www.w3.org/1999/xlink" xlink:type="simple">
          <person-group><name name-style="western"><surname>Habeeb</surname><given-names>H</given-names></name></person-group> (<year>1967</year>) <article-title>A check list of North American water-mites.</article-title> <source>Leaflets of Acadian Biology</source> <volume>43</volume>: <fpage>1</fpage>–<lpage>8</lpage>.</mixed-citation></ref><ref id="B49"><mixed-citation xmlns:xlink="http://www.w3.org/1999/xlink" xlink:type="simple">
          <person-group><name name-style="western"><surname>Imamura</surname><given-names>T</given-names></name></person-group> (<year>1976</year>) <article-title>Two new species of water-mites from Nikko National Park, Japan.</article-title> <source>Annotationes Zoologicae Japonenses</source> <volume>49</volume>: <fpage>279</fpage>–<lpage>284</lpage>.</mixed-citation></ref><ref id="B89"><mixed-citation xmlns:xlink="http://www.w3.org/1999/xlink" xlink:type="simple">
          <person-group><name name-style="western"><surname>Smith</surname><given-names>IM</given-names></name></person-group> (<year>1987</year>) <article-title>Order <tp:taxon-name><tp:taxon-name-part taxon-name-part-type="superorder">Acariformes</tp:taxon-name-part></tp:taxon-name>, suborder Actinedida (or <tp:taxon-name><tp:taxon-name-part taxon-name-part-type="order">Prostigmata</tp:taxon-name-part></tp:taxon-name>).</article-title> In: <person-group><name name-style="western"><surname>Lafontaine</surname><given-names>JD</given-names></name><name name-style="western"><surname>Allyson</surname><given-names>S</given-names></name><name name-style="western"><surname>Behan-Pelletier</surname><given-names>VM</given-names></name><name name-style="western"><surname>Borkent</surname><given-names>A</given-names></name><name name-style="western"><surname>Campbell</surname><given-names>JM</given-names></name><name name-style="western"><surname>Hamilton</surname><given-names>KGA</given-names></name><name name-style="western"><surname>Martin</surname><given-names>JEH</given-names></name><name name-style="western"><surname>Masner</surname><given-names>L</given-names></name></person-group> (<role>Eds</role>) <issue-title>The Insects, Spiders and Mites of Cape Breton Highlands National Park.</issue-title> <source>Biosystematics Research Centre Report</source> <volume>1</volume>, <fpage>41</fpage>–<lpage>46</lpage>.</mixed-citation></ref><ref id="B103"><mixed-citation xmlns:xlink="http://www.w3.org/1999/xlink" xlink:type="simple">
          <person-group><name name-style="western"><surname>Viets</surname><given-names>KO</given-names></name></person-group> (<year>1987</year>) <article-title>Die milben des Süßwassers (<tp:taxon-name><tp:taxon-name-part taxon-name-part-type="above-genus">Hydrachnellae</tp:taxon-name-part></tp:taxon-name> und <tp:taxon-name><tp:taxon-name-part taxon-name-part-type="family">Halacaridae</tp:taxon-name-part></tp:taxon-name> [part.], <tp:taxon-name><tp:taxon-name-part taxon-name-part-type="subclass">Acari</tp:taxon-name-part></tp:taxon-name>). 2: Katalog.</article-title> <source>Sonderbände des Naturwissenschaftlichen Vereins in Hamburg</source> <volume>8</volume>: <fpage>1</fpage>–<lpage>1012</lpage>. [In German]</mixed-citation></ref><ref id="B92"><mixed-citation xmlns:xlink="http://www.w3.org/1999/xlink" xlink:type="simple">
          <person-group><name name-style="western"><surname>Smith</surname><given-names>IM</given-names></name></person-group> (<year>2010</year>) <article-title>Water mites (<tp:taxon-name><tp:taxon-name-part taxon-name-part-type="subclass">Acarina</tp:taxon-name-part></tp:taxon-name>: Hydrachnidiae) of the Atlantic Maritime Ecozone.</article-title> In: <person-group><name name-style="western"><surname>McAlpine</surname><given-names>DF</given-names></name><name name-style="western"><surname>Smith</surname><given-names>IM</given-names></name></person-group> (<role>Eds</role>) <issue-title>Assessment of Species Diversity in the Atlantic Maritime Ecozone.</issue-title> <source>Canadian Science Publishing (NRC Research Press), Ottawa</source>, <fpage>283</fpage>–<lpage>311</lpage>.</mixed-citation></ref><ref id="B36"><mixed-citation xmlns:xlink="http://www.w3.org/1999/xlink" xlink:type="simple">
          <person-group><name name-style="western"><surname>Habeeb</surname><given-names>H</given-names></name></person-group> (<year>1969</year>) <article-title>Notes on water-mites – II. (erratum: III).</article-title> <source>Leaflets of Acadian Biology</source> <volume>51</volume>: <fpage>1</fpage>–<lpage>2</lpage>.</mixed-citation></ref><ref id="B37"><mixed-citation xmlns:xlink="http://www.w3.org/1999/xlink" xlink:type="simple">
          <person-group><name name-style="western"><surname>Habeeb</surname><given-names>H</given-names></name></person-group> (<year>1974a</year>) <article-title>New genera of water-mites.</article-title> <source>Leaflets of Acadian Biology</source> <volume>61</volume>: <fpage>1</fpage>–<lpage>2</lpage>.</mixed-citation></ref></ref-list></tp:taxon-treatment>
