# Supplementary material for: Systematics of testudacarine torrent mites (Acari, Hydrachnidia, Torrenticolidae) with descriptions of 13 new species from North America
Source: Zookeys. 2016 Apr 21;(582):13–110. doi: 10.3897/zookeys.582.7684 (PMC4857046; doi:10.3897/zookeys.582.7684)
Supplement: XML Treatment for Testudacarus deceptivus [file zookeys.582.7684-treatment8.xml]

<!DOCTYPE tp:taxon-treatment
  PUBLIC "-//TaxonX//DTD Taxonomic Treatment Publishing DTD v0 20100105//EN" "tax-treatment-NSO.dtd">
<tp:taxon-treatment xmlns:tp="http://www.plazi.org/taxpub"><tp:treatment-meta><kwd-group><label>Taxon classification</label><kwd><named-content content-type="kingdom">Animalia</named-content></kwd><kwd><named-content content-type="order">Trombidiformes</named-content></kwd><kwd><named-content content-type="family">Torrenticolidae</named-content></kwd></kwd-group><mixed-citation publication-type="journal"><person-group><name><surname>O’Neill</surname><given-names>Joseph C.</given-names></name><name><surname>Fisher</surname><given-names>J. Ray</given-names></name><name><surname>Nelson</surname><given-names>Whitney A.</given-names></name><name><surname>Skvarla</surname><given-names>Micheal J.</given-names></name><name><surname>Fisher</surname><given-names>Danielle M.</given-names></name><name><surname>Dowling</surname><given-names>Ashley P. G.</given-names></name></person-group><article-title>Systematics of testudacarine torrent mites (<tp:taxon-name><tp:taxon-name-part taxon-name-part-type="subclass">Acari</tp:taxon-name-part></tp:taxon-name>, <tp:taxon-name><tp:taxon-name-part taxon-name-part-type="above-genus">Hydrachnidia</tp:taxon-name-part></tp:taxon-name>, <tp:taxon-name><tp:taxon-name-part taxon-name-part-type="genus">Torrenticolidae</tp:taxon-name-part></tp:taxon-name>) with descriptions of 13 new species from North America</article-title><source>Zookeys</source><day>21</day><month>4</month><year>2016</year><volume>2016</volume><issue>582</issue><fpage>13</fpage><lpage>110</lpage><pub-id pub-id-type="doi">10.3897/zookeys.582.7684</pub-id></mixed-citation></tp:treatment-meta><tp:nomenclature><tp:taxon-name>
              <tp:taxon-name-part taxon-name-part-type="genus">Testudacarus</tp:taxon-name-part>
              <tp:taxon-name-part taxon-name-part-type="species">deceptivus</tp:taxon-name-part>
              <object-id xmlns:xlink="http://www.w3.org/1999/xlink" content-type="zoobank" xlink:type="simple">http://zoobank.org/13FDE612-2F95-4498-939E-E95CAD6403CD</object-id>
            </tp:taxon-name><tp:taxon-authority>O’Neill &amp; Dowling</tp:taxon-authority><tp:taxon-status xmlns:xlink="http://www.w3.org/1999/xlink" xlink:type="simple">sp. n.</tp:taxon-status></tp:nomenclature><tp:treatment-sec sec-type="Type series"><title>Type series.</title><p>
            <bold>Holotype (1♀): California, USA</bold>: 1♀ from Los Angeles County, Angeles National Forest, North Fork of San Gabriel River, off Route 39 (<named-content xmlns:xlink="http://www.w3.org/1999/xlink" content-type="dwc:verbatimCoordinates" xlink:type="simple"><named-content content-type="geo-json" specific-use="{&#34;type&#34;:&#34;Point&#34;,&#34;coordinates&#34;:[-117.846111,34.271111]}" xlink:type="simple">34°16'16.00"N, 117°50'46.00"W</named-content></named-content>), 8 September 2013, by JR Fisher, JRF13-0908-001 (Specimen 143652 – DNA#2078); <bold>Paratype (1♂): California, USA</bold>: (allotype) 1♂ from Sierra County, Tahoe National Forest, Milton Creek near confluence of North Yuba River, (<named-content xmlns:xlink="http://www.w3.org/1999/xlink" content-type="dwc:verbatimCoordinates" xlink:type="simple"><named-content content-type="geo-json" specific-use="{&#34;type&#34;:&#34;Point&#34;,&#34;coordinates&#34;:[-120.615,39.567778]}" xlink:type="simple">39°34'4.00"N, 120°36'54.00"W</named-content></named-content>), 25 August 2013, by JR Fisher, JRF13-0825-004 (Specimen 143666 – DNA#2091)</p></tp:treatment-sec><tp:treatment-sec sec-type="Type deposition"><title>Type deposition.</title><p>Holotype (1♀) and allotype (1♂) deposited at the <named-content xmlns:xlink="http://www.w3.org/1999/xlink" content-type="dwc:institutional_code" xlink:type="simple">CNC</named-content>.</p></tp:treatment-sec><tp:treatment-sec sec-type="Diagnosis"><title>Diagnosis.</title><p>
            <italic><tp:taxon-name><tp:taxon-name-part taxon-name-part-type="genus">Testudacarus</tp:taxon-name-part> <tp:taxon-name-part taxon-name-part-type="species">deceptivus</tp:taxon-name-part></tp:taxon-name></italic> have only been found in two counties (Los Angeles and Sierra) in California and cannot be distinguished from either <italic><tp:taxon-name><tp:taxon-name-part taxon-name-part-type="genus">Testudacarus</tp:taxon-name-part> <tp:taxon-name-part taxon-name-part-type="species">minimus</tp:taxon-name-part></tp:taxon-name></italic> or <italic><tp:taxon-name><tp:taxon-name-part taxon-name-part-type="genus">Testudacarus</tp:taxon-name-part> <tp:taxon-name-part taxon-name-part-type="species">vulgaris</tp:taxon-name-part></tp:taxon-name></italic> using morphology.</p><p>
            <bold>Description. Female (n=1)</bold> with characteristics of the genus with following specifications.</p><p>Gnathosoma — Subcapitulum [174 ventral length; 104 dorsal length; 90 tall] elliptical to ovoid with short rostrum and colorless. Chelicerae [144 long] unmodified with lightly curved fangs [32 long]. Pedipalp [190 long] unmodified. Trochanter [28 long; 29 wide]. Femur [53 long; 42 wide]. Genu [39 long; 32 wide]. Tibia [50 long; 23 wide]. Tarsus [19 long; 10 wide].</p><p>Dorsum (Fig. <xref ref-type="fig" rid="F19">19</xref>) — [597 long; 468 wide] ovoid and colorless. Dorsal plate [500 long; 410 wide]. Primary sclerotization [420 long]. Dorso-glandularia-4 [244 apart] in line with and well lateral to [78] muscle scars. Platelets completely colorless. Anterio-medial platlet [133 long; 74 wide]. Anterio-lateral platelet [168 long; 70 wide]. Lateral platelets as follows: lateral-1 [54 long; 43 wide]; lateral-2 [126 long; 31 wide]; lateral-3 [42 long; 20 wide]; lateral-4 [115 long; 29 wide]; lateral-5 [45 long; 27 wide]; lateral-6 [89 long; 30 wide]; lateral-7 [62 long; 27 wide].</p><fig id="F19" position="float" orientation="portrait"><label>Figure 19.</label><caption><p>
          <italic><tp:taxon-name><tp:taxon-name-part taxon-name-part-type="genus">Testudacarus</tp:taxon-name-part> <tp:taxon-name-part taxon-name-part-type="species">deceptivus</tp:taxon-name-part></tp:taxon-name></italic> female: (<bold>Left</bold>) dorsum; (<bold>Right</bold>) venter. Scale: 100 µm.</p></caption><graphic xmlns:xlink="http://www.w3.org/1999/xlink" xlink:href="zookeys-582-013-g019.jpg" position="float" orientation="portrait" xlink:type="simple" id="oo_86210.jpg"/></fig><p>Venter (Fig. <xref ref-type="fig" rid="F19">19</xref>) — [777; 521 wide] ovoid and colorless. Primary sclerotization [600 long]. Gnathosomal bay [76 dorsal length; 145 ventral length; 60 wide]. Coxal field [458 long; 336 wide]. Coxa-I [248 long; 102 midlength]. Coxa-II + III [117 distance to top of coxa-II; 192 distance to top of coxa-III; 340 distance to bottom of coxa-III; 223 total length]. Coxa-IV [322 distance to top; 136 total length]. Genital field [318 distance to top; 479 distance to bottom; 160 total length; 133 width; 173 distance from gnathosomal bay; 70 distance from coxa-I; 188 distance to excretory pore; 299 distance to caudad]. Distance to excretory pore [666].</p><p>Legs — colorless. Total leg and podomere lengths as follows: Leg-I [480 total; trochanter 62; basifemur 80; telofemur 64; genu 91; tibia 92; tarsus 90]. Leg-II [519 <!--PageBreak-->total; trochanter 63; basifemur 83; telofemur 69; genu 94; tibia 104; tarsus 106]. Leg-III [615 total; trochanter 63; basifemur 85; telofemur 72; genu 115; tibia 133; tarsus 145]. Leg-IV [821 total; trochanter 93; basifemur 112; telofemur 122; genu 161; tibia 178; tarsus 155].</p><p>
            <bold>Male (n=1)</bold> similar to female except for sexually dimorphic characters previously discussed and with following specifications.</p><p>Gnathosoma — Subcapitulum [139 ventral length; 90 dorsal length; 83 tall]. Chelicerae [125 long]. Fangs [29 long]. Pedipalp [179 long]. Trochanter [26 long; 29 wide]. Femur [48 long; 35 wide]. Genu [40 long; width 29 wide]. Tibia [44 long; 23 wide]. Tarsus [20 long; 10 wide].</p><p>Dorsum (Fig. <xref ref-type="fig" rid="F20">20</xref>) — [470 long; 350 wide]. Dorsal plate [397 long; 317 wide]. Dorso-glandularia-4 [169 apart] anterior [39] and lateral to [47] muscle scars. Anterio-medial platelet [105 long; 67 wide]. Anterio-lateral platelets [154 long; 62 wide]. Lateral platelets as follows: lateral-1 [36 long; 29 wide]; lateral-2 [90 long; 20 wide]; lateral-3 [36 long; 14 wide]; lateral-4 [70 long; 20 wide]; lateral-5 [39 long; 15 wide]; lateral-6 [59 long; 16 wide]; lateral-7 [44 long; 16 wide].</p><fig id="F20" position="float" orientation="portrait"><label>Figure 20.</label><caption><p>
          <italic><tp:taxon-name><tp:taxon-name-part taxon-name-part-type="genus">Testudacarus</tp:taxon-name-part> <tp:taxon-name-part taxon-name-part-type="species">deceptivus</tp:taxon-name-part></tp:taxon-name></italic> male: (<bold>Left</bold>) dorsum; (<bold>Right</bold>) venter. Scale: 100 µm.</p></caption><graphic xmlns:xlink="http://www.w3.org/1999/xlink" xlink:href="zookeys-582-013-g020.jpg" position="float" orientation="portrait" xlink:type="simple" id="oo_86211.jpg"/></fig><!--PageBreak--><p>Venter (Fig. <xref ref-type="fig" rid="F20">20</xref>) — [600; 386 wide]. Primary sclerotization [554 long]. Gnathosomal bay [54 dorsal length; 131 ventral length; 52 wide]. Coxal field [413 long; 290 wide]. Coxa-I [219 long; 88 midlength]. Coxa-II + III [96 distance to top of coxa-II; 168 distance to top of coxa-III; 331 distance to bottom of coxa-III; 235 total length]. Coxa-IV [291 length to top; 122 total length]. Genital field [354 distance to top; 491 distance to bottom; 137 total length; 107 width; 223 distance from gnathosomal bay; 135 distance from coxa-I; 63 distance to excretory pore; 91 distance to caudad]. Genital skeleton [192 long; 89 wide]. Distance to excretory pore [554].</p><p>Legs — total leg and podomere lengths as follows: Leg-I [413 total; trochanter 51; basifemur 69; telofemur 61; genu 73; tibia 79; tarsus 78]. Leg-II [462 total; trochanter 60; basifemur 75; telofemur 59; genu 80; tibia 94; tarsus 93]. Leg-III [517 total; trochanter 56; basifemur 73; telofemur 65; genu 95; tibia 111; tarsus 116]. Leg-IV [688 total; trochanter 76; basifemur 97; telofemur 97; genu 132; tibia 146; tarsus 138].</p></tp:treatment-sec><tp:treatment-sec sec-type="Etymology"><title>Etymology.</title><p>Specific epithet <italic><tp:taxon-name><tp:taxon-name-part taxon-name-part-type="species">deceptivus</tp:taxon-name-part></tp:taxon-name></italic> (<italic>decept</italic>-, L. deceptive) refers to the lack of morphological characters differentiating this species from related species.</p></tp:treatment-sec><tp:treatment-sec sec-type="Distribution"><title>Distribution.</title><p>Known from only two counties (Los Angeles and Sierra) in California.</p><!--PageBreak--></tp:treatment-sec></tp:taxon-treatment>
