# Supplementary material for: Systematics of testudacarine torrent mites (Acari, Hydrachnidia, Torrenticolidae) with descriptions of 13 new species from North America
Source: Zookeys. 2016 Apr 21;(582):13–110. doi: 10.3897/zookeys.582.7684 (PMC4857046; doi:10.3897/zookeys.582.7684)
Supplement: XML Treatment for Testudacarus hitchensi [file zookeys.582.7684-treatment10.xml]

<!DOCTYPE tp:taxon-treatment
  PUBLIC "-//TaxonX//DTD Taxonomic Treatment Publishing DTD v0 20100105//EN" "tax-treatment-NSO.dtd">
<tp:taxon-treatment xmlns:tp="http://www.plazi.org/taxpub"><tp:treatment-meta><kwd-group><label>Taxon classification</label><kwd><named-content content-type="kingdom">Animalia</named-content></kwd><kwd><named-content content-type="order">Trombidiformes</named-content></kwd><kwd><named-content content-type="family">Torrenticolidae</named-content></kwd></kwd-group><mixed-citation publication-type="journal"><person-group><name><surname>O’Neill</surname><given-names>Joseph C.</given-names></name><name><surname>Fisher</surname><given-names>J. Ray</given-names></name><name><surname>Nelson</surname><given-names>Whitney A.</given-names></name><name><surname>Skvarla</surname><given-names>Micheal J.</given-names></name><name><surname>Fisher</surname><given-names>Danielle M.</given-names></name><name><surname>Dowling</surname><given-names>Ashley P. G.</given-names></name></person-group><article-title>Systematics of testudacarine torrent mites (<tp:taxon-name><tp:taxon-name-part taxon-name-part-type="subclass">Acari</tp:taxon-name-part></tp:taxon-name>, <tp:taxon-name><tp:taxon-name-part taxon-name-part-type="above-genus">Hydrachnidia</tp:taxon-name-part></tp:taxon-name>, <tp:taxon-name><tp:taxon-name-part taxon-name-part-type="genus">Torrenticolidae</tp:taxon-name-part></tp:taxon-name>) with descriptions of 13 new species from North America</article-title><source>Zookeys</source><day>21</day><month>4</month><year>2016</year><volume>2016</volume><issue>582</issue><fpage>13</fpage><lpage>110</lpage><pub-id pub-id-type="doi">10.3897/zookeys.582.7684</pub-id></mixed-citation></tp:treatment-meta><tp:nomenclature><tp:taxon-name>
            <tp:taxon-name-part taxon-name-part-type="genus">Testudacarus</tp:taxon-name-part>
            <tp:taxon-name-part taxon-name-part-type="species">hitchensi</tp:taxon-name-part>
            <object-id xmlns:xlink="http://www.w3.org/1999/xlink" content-type="zoobank" xlink:type="simple">http://zoobank.org/0A6954E1-84CF-4F79-B966-B9F6E0587739</object-id>
          </tp:taxon-name><tp:taxon-authority>O’Neill &amp; Dowling</tp:taxon-authority><tp:taxon-status xmlns:xlink="http://www.w3.org/1999/xlink" xlink:type="simple">sp. n.</tp:taxon-status></tp:nomenclature><tp:treatment-sec sec-type="Type series"><title>Type series.</title><p>
            <bold>Holotype (1♀): North Carolina, USA</bold>: 1♀ from Haywood, Great Smoky Mountains National Park, Cataloochee Creek, beside Mount Sterling Road at Hannah Hoglen Cemetery site (<named-content xmlns:xlink="http://www.w3.org/1999/xlink" content-type="dwc:verbatimCoordinates" xlink:type="simple"><named-content content-type="geo-json" specific-use="{&#34;type&#34;:&#34;Point&#34;,&#34;coordinates&#34;:[-83.056111,35.641389]}" xlink:type="simple">35°38'29.00"N, 83°3'22.00"W</named-content></named-content>), 22 September 2010, by IM Smith, IMS100154 (Specimen 141898 – DNA#1493); <bold>Paratypes (9♀, 10♂): North Carolina, USA</bold>: (allotype) 1♂ from Haywood, Great Smoky Mountains National Park, Cataloochee Creek, beside Mount Sterling Road at Hannah Hoglen Cemetery site (<named-content xmlns:xlink="http://www.w3.org/1999/xlink" content-type="dwc:verbatimCoordinates" xlink:type="simple"><named-content content-type="geo-json" specific-use="{&#34;type&#34;:&#34;Point&#34;,&#34;coordinates&#34;:[-83.056111,35.641389]}" xlink:type="simple">35°38'29.00"N, 83°3'22.00"W</named-content></named-content>), 22 September 2010, by IM Smith, IMS100154 (Specimen 146756 – DNA#2171); 1♀ and 2♂ from Haywood, Great Smoky Mountains National Park, Cataloochee Creek, beside Mount Sterling Road at Hannah Hoglen Cemetery site (<named-content xmlns:xlink="http://www.w3.org/1999/xlink" content-type="dwc:verbatimCoordinates" xlink:type="simple"><named-content content-type="geo-json" specific-use="{&#34;type&#34;:&#34;Point&#34;,&#34;coordinates&#34;:[-83.056111,35.641389]}" xlink:type="simple">35°38'29.00"N, 83°3'22.00"W</named-content></named-content>), 22 September 2010, by IM Smith, IMS100154; 2♀ and 1♂ from Haywood County, Great Smoky Mountains National Park, Cataloochee Creek, beside Mount Sterling Road near bridge 1.7km north of road to campground (<named-content xmlns:xlink="http://www.w3.org/1999/xlink" content-type="dwc:verbatimCoordinates" xlink:type="simple"><named-content content-type="geo-json" specific-use="{&#34;type&#34;:&#34;Point&#34;,&#34;coordinates&#34;:[-83.075556,35.645833]}" xlink:type="simple">35°38'45.00"N, 83°4'32.00"W</named-content></named-content>), 20 September 2010, by IM Smith, IMS100150; 2♂ from Macon County, Rainbow Springs, beside Forest Road 67 4.4 km south of Standing Indian Campground (<named-content xmlns:xlink="http://www.w3.org/1999/xlink" content-type="dwc:verbatimCoordinates" xlink:type="simple"><named-content content-type="geo-json" specific-use="{&#34;type&#34;:&#34;Point&#34;,&#34;coordinates&#34;:[-83.5125,35.051667]}" xlink:type="simple">35°3'6.00"N, 83°30'45.00"W</named-content></named-content>), 1 July 2006, by IM Smith, IMS060040; 2♂ from Yancey County, Pisgah National Forest, South Toe River, Lost Cove beside Toe River Road (Forest Road 472) 0.4km east of Forest Road 2074 (<named-content xmlns:xlink="http://www.w3.org/1999/xlink" content-type="dwc:verbatimCoordinates" xlink:type="simple"><named-content content-type="geo-json" specific-use="{&#34;type&#34;:&#34;Point&#34;,&#34;coordinates&#34;:[-82.214722,35.75]}" xlink:type="simple">35°45'0.00"N, 82°12'53.00"W</named-content></named-content>), 9 September 2007, IM Smith, IMS070059; 1♀ from Yancey County, Pisgah National Forest, South Toe River, Lost Cove Picnic Area beside Toe River Road (Forest Road 472) 2.8 km east of Route 80 (<named-content xmlns:xlink="http://www.w3.org/1999/xlink" content-type="dwc:verbatimCoordinates" xlink:type="simple"><named-content content-type="geo-json" specific-use="{&#34;type&#34;:&#34;Point&#34;,&#34;coordinates&#34;:[-82.211667,35.753611]}" xlink:type="simple">35°45'13.00"N, 82°12'42.00"W</named-content></named-content>), 27 September 2009, by IM Smith, IMS090127; <bold>Tennessee, USA</bold>: 1♂ from Monroe, beside Forest Route #35 2.3km northeast of road from Route 165 to Miller Chapel Baptist Church (<named-content xmlns:xlink="http://www.w3.org/1999/xlink" content-type="dwc:verbatimCoordinates" xlink:type="simple"><named-content content-type="geo-json" specific-use="{&#34;type&#34;:&#34;Point&#34;,&#34;coordinates&#34;:[-84.163056,35.363056]}" xlink:type="simple">35°21'47.00"N, 84°9'47.00"W</named-content></named-content>), 12 September 2009, by IM Smith, IMS090112; 3♀ and 1♂ from Sevier County, Great Smoky Mountains National Park, Bullhead Branch, Sugarlands Nature Trail off Route 441/71 (<named-content xmlns:xlink="http://www.w3.org/1999/xlink" content-type="dwc:verbatimCoordinates" xlink:type="simple"><named-content content-type="geo-json" specific-use="{&#34;type&#34;:&#34;Point&#34;,&#34;coordinates&#34;:[-83.531111,35.679722]}" xlink:type="simple">35°40'47.00"N, 83°31'52.00"W</named-content></named-content>), 7 September 2009, by IM Smith, IMS090101; 1♀ from Sevier County, Great Smoky Mountains National Park, Bullhead Branch, Sugarlands Nature Trail off Route 441/71 (<named-content xmlns:xlink="http://www.w3.org/1999/xlink" content-type="dwc:verbatimCoordinates" xlink:type="simple"><named-content content-type="geo-json" specific-use="{&#34;type&#34;:&#34;Point&#34;,&#34;coordinates&#34;:[-83.531389,35.68]}" xlink:type="simple">35°40'48.00"N, 83°31'53.00"W</named-content></named-content>), 3 September 2009, by IM Smith, IMS090095; <bold>Georgia, USA</bold>: 1♀ from Floyd County, beside road from Everrett Springs to Villanow 1.4 km south of The Pocket Recreation Area, 4 July 1990, by IM Smith, IMS900077.</p></tp:treatment-sec><tp:treatment-sec sec-type="Paratypes examined but measurements not included"><title>Paratypes examined but measurements not included.</title><p>
            <bold>(1♀, 2♂): North Carolina, USA</bold>: 1♀ from Haywood County, Great Smoky Mountains National Park, Cataloochee Creek, beside Mount Sterling Road near bridge 1.7km north of road to <!--PageBreak-->campground (<named-content xmlns:xlink="http://www.w3.org/1999/xlink" content-type="dwc:verbatimCoordinates" xlink:type="simple"><named-content content-type="geo-json" specific-use="{&#34;type&#34;:&#34;Point&#34;,&#34;coordinates&#34;:[-83.075556,35.645833]}" xlink:type="simple">35°38'45.00"N, 83°4'32.00"W</named-content></named-content>), 20 September 2010, by IM Smith, IMS100150; 1♂ from Haywood County, Great Smoky Mountains National Park, tributary of Hemphill Creek, Appalachian Highlands Science Learning Center near Ferguson Cabin site, (<named-content xmlns:xlink="http://www.w3.org/1999/xlink" content-type="dwc:verbatimCoordinates" xlink:type="simple"><named-content content-type="geo-json" specific-use="{&#34;type&#34;:&#34;Point&#34;,&#34;coordinates&#34;:[-83.075,35.582222]}" xlink:type="simple">35°34'56.00"N, 83°4'30.00"W</named-content></named-content>), 21 September 2010, by IM Smith, IMS100153; <bold>Tennessee, USA</bold>: 1♀ from Sevier County, Great Smoky Mountains National Park, Catron Branch, Elkmont Road off Little River Road (<named-content xmlns:xlink="http://www.w3.org/1999/xlink" content-type="dwc:verbatimCoordinates" xlink:type="simple"><named-content content-type="geo-json" specific-use="{&#34;type&#34;:&#34;Point&#34;,&#34;coordinates&#34;:[-83.588611,35.664167]}" xlink:type="simple">35°39'51.00"N, 83°35'19.00"W</named-content></named-content>), 24 September 2010, IMS100156.</p></tp:treatment-sec><tp:treatment-sec sec-type="Type deposition"><title>Type deposition.</title><p>Holotype (1♀), allotype (1♂), and eight paratypes (4♀, 4♂) deposited at <named-content xmlns:xlink="http://www.w3.org/1999/xlink" content-type="dwc:institutional_code" xlink:type="simple">CNC</named-content>; ten paratypes (5♀, 5♂) at <abbrev xmlns:xlink="http://www.w3.org/1999/xlink" content-type="institution" xlink:title="Acari Collection of the University of Arkansas" xlink:type="simple">ACUA</abbrev>.</p></tp:treatment-sec><tp:treatment-sec sec-type="Diagnosis"><title>Diagnosis.</title><p>These mites differ from all others in the complex in having large medial pores on the dorsal plate surrounded by a ring of smaller pores (all pores uniform in other species). Males also have a “bleached” or colorless area posterior to the coxal plate that is colored in other members of the complex.</p></tp:treatment-sec><tp:treatment-sec sec-type="Description"><title>Description.</title><p>
            <bold>Female (n=10)</bold> with characteristics of genus with following specifications.</p><p>Gnathosoma — Subcapitulum [165–175 ventral length; 99–106 dorsal length; 90–100 tall] ovoid with short rostrum. Chelicerae [139–150 long] unmodified with lightly curved fangs [29–32 long]. Pedipalp [192–205 long] unmodified. Trochanter [25–28 long; 29–32 wide]. Femur [54–57 long; 37–40 wide]. Genu [40–46 long; 29–33 wide]. Tibia [51–55 long; 20–23 wide]. Tarsus [19–21 long; 10–11 wide].</p><p>Dorsum (Fig. <xref ref-type="fig" rid="F24">24</xref>) — [591–669 long; 445–504 wide] round to ovoid. Dorsal plate [485–556 long; 375–424 wide] with noticeable pore variation: medial pores large surrounded by smaller distal pores. Primary sclerotization [425–470 long] violet to blue. Dorso-glandularia-4 [124–175 apart] lateral to [19–43] and around the anterior tips of the muscle scars. Platelets violet to blue or colorless. Anterio-medial platelet [146–168 long; 81–101 wide] colorless rounded trapezoid noticeably smaller than anterio-lateral platelets. Anterio-lateral platelet [170–197 long; 89–102 wide] with violet to blue restricted to posterior half or third of the platelet. Lateral platelets as follows: lateral-1 [53–69 long; 46–57 wide]; lateral-2 [125–140 long; 35–52 wide]; lateral-3 [39–53 long; 20–27 wide]; lateral-4 [96–115 long; 32–43 wide]; lateral-5 [50–62 long; 29–39 wide]; lateral-6 [81–96 long; 29–43 wide]; lateral-7 [61–77 long; 27–33 wide].</p><fig id="F24" position="float" orientation="portrait"><label>Figure 24.</label><caption><p>
          <italic><tp:taxon-name><tp:taxon-name-part taxon-name-part-type="genus">Testudacarus</tp:taxon-name-part> <tp:taxon-name-part taxon-name-part-type="species">hitchensi</tp:taxon-name-part></tp:taxon-name></italic> female: (<bold>Left</bold>) dorsum; (<bold>Right</bold>) venter. Scale: 100 µm.</p></caption><graphic xmlns:xlink="http://www.w3.org/1999/xlink" xlink:href="zookeys-582-013-g024.jpg" position="float" orientation="portrait" xlink:type="simple" id="oo_86215.jpg"/></fig><p>Venter (Fig. <xref ref-type="fig" rid="F24">24</xref>) — [765–870; 482–553 wide] round to ovoid. Primary sclerotization [631–717 long] violet to blue. Gnathosomal bay [71–90 dorsal length; 149–170 ventral length; 53–62 wide]. Coxal field [482–543 long; 325–409 wide]. Coxa-I [256–289 long; 99–126 midlength]. Coxa-II + III [118–140 distance to top of coxa-II; 187–215 distance to top of coxa-III; 347–401 distance to bottom of coxa-III; 224–264 total length]. Coxa-IV [333–375 distance to top; 139–168 total length]. Genital field [329–382 distance to top; 493–542 distance to bottom; 158–172 total length; 125–150 width; 178–212 distance from gnathosomal bay; 69–100 distance from coxa-I; 175–234 distance to excretory pore; 272–349 distance to caudad]. Eggs [150–168 long; 1–4 eggs]. Distance to excretory pore [688–777].</p><p>Legs — orange and restricted violet to blue. Total leg and podomere lengths as follows: Leg-I [473–524 total; trochanter 60–62; basifemur 83–93; telofemur 65–76; <!--PageBreak-->genu 86–95; tibia 92–105; tarsus 83–95]. Leg-II [501–552 total; trochanter 54–63; basifemur 83–93; telofemur 65–72; genu 88–99; tibia 101–111; tarsus 102–115]. Leg-III [586–635 total; trochanter 61–65; basifemur 89–100; telofemur 70–80; genu 105–113; tibia 122–137; tarsus 132–144]. Leg-IV [805–876 total; trochanter 93–109; basifemur 115–132; telofemur 115–125; genu 151–167; tibia 167–180; tarsus 158–177].</p><p>
            <bold>Male (n=10)</bold> similar to female except for sexually dimorphic characters previously discussed and with following specifications.</p><p>Gnathosoma — Subcapitulum [150–160 ventral length; 95–106 dorsal length; 86–95 tall]. Chelicerae 127–139 long]. Fangs [26–29 long]. Pedipalp [180–195long]. Trochanter [25–27 long; 27–30 wide]. Femur [50–55 long; 34–37 wide]. Genu [38–41 long; width 26–29 wide]. Tibia [49–52 long; 19–22 wide]. Tarsus [17–20 long; 9–11 wide].</p><p>Dorsum (Fig. <xref ref-type="fig" rid="F25">25</xref>) — [491–567 long; 387–436 wide]. Dorsal plate [404–474 long; 326–375 wide]. Dorso-glandularia-4 [116–152 apart] far anterior to [53–75] and lateral to [13–32] muscle scars. Anterio-medial platelet [137–152 long; 71–91 wide]. Anterio-lateral platelets [163–184 long; 74–88 wide]. Lateral platelets as follows: lateral-1 [45–54 long; 37–44 wide]; lateral-2 [101–120 long; 34–41 wide]; lateral-3 [39–<!--PageBreak-->50 long; 19–32 wide]; lateral-4 [74–110 long; 30–35 wide]; lateral-5 [46–58 long; 25–33 wide]; lateral-6 [53–75 long; 27–34 wide]; lateral-7 [46–62 long; 24–33 wide].</p><fig id="F25" position="float" orientation="portrait"><label>Figure 25.</label><caption><p>
          <italic><tp:taxon-name><tp:taxon-name-part taxon-name-part-type="genus">Testudacarus</tp:taxon-name-part> <tp:taxon-name-part taxon-name-part-type="species">hitchensi</tp:taxon-name-part></tp:taxon-name></italic> male: (<bold>Left</bold>) dorsum; (<bold>Right</bold>) venter. Scale: 100 µm.</p></caption><graphic xmlns:xlink="http://www.w3.org/1999/xlink" xlink:href="zookeys-582-013-g025.jpg" position="float" orientation="portrait" xlink:type="simple" id="oo_86216.jpg"/></fig><p>Venter (Fig. <xref ref-type="fig" rid="F25">25</xref>) — [641–718 long; 418–481 wide]. Primary sclerotization [593–671 long]. Gnathosomal bay [62–89 dorsal length; 131–164 ventral length; 45–67 wide]. Coxal field [441–500 long; 309–340 wide]. Coxa-I [233–276 long; 95–114 midlength]. Coxa-II + III [105–128 distance to top of coxa-II; 171–202 distance to top of coxa-III; 357–409 distance to bottom of coxa-III; 245–288 total length]. Coxa-IV [304–355 length to top; 127–159 total length]. Genital field [378–440 distance to top; 524–598 distance to bottom; 143–157 total length; 115–131 width; 239–284 distance from gnathosomal bay; 143–173 distance from coxa-I; 55–91 distance to excretory pore; 110–153 distance to caudad]. Genital skeleton [190–207 long; 115–126 wide]. Distance to excretory pore [593–671].</p><p>Legs — total leg and podomere lengths as follows: Leg-I [444–508 total; trochanter 55–62; basifemur 75–89; telofemur 63–73; genu 80–91; tibia 85–99; tarsus 84–96]. Leg-II [474–533 total; trochanter 60–64; basifemur 77–90; telofemur 61–71; genu 82–93; tibia 92–106; tarsus 99–113]. Leg-III [537–598 total; trochanter 57–64; basifemur 80–92; telofemur 65–73; genu 96–108; tibia 113–128; tarsus 121–137]. <!--PageBreak-->Leg-IV [721–778 total; trochanter 88–99; basifemur 96–117; telofemur 102–113; genu 135–151; tibia 147–168; tarsus 142–156].</p></tp:treatment-sec><tp:treatment-sec sec-type="Etymology"><title>Etymology.</title><p>Specific epithet <italic><tp:taxon-name><tp:taxon-name-part taxon-name-part-type="species">hitchensi</tp:taxon-name-part></tp:taxon-name></italic> after the late Christopher Eric Hitchens, the English author, journalist, and literary critic. As Sam Harris’ wife, Annaka, said: “Nothing Hitchens does is ever boring.” Hitchens has inspired thousands of free-thinkers to remain clever and engaged in our attempts to understand the world around us.</p></tp:treatment-sec><tp:treatment-sec sec-type="Distribution"><title>Distribution.</title><p>Eastern United States east of the Mississippi River with southern limits in Florida.</p></tp:treatment-sec><tp:treatment-sec sec-type="Remarks"><title>Remarks.</title><p>As it is likely that this species represents a cryptic species complex, measurements were only included from specimens exhibiting less than 2% COI divergence within the clade (those highlighted in red in Fig. <xref ref-type="fig" rid="F23">23</xref> were excluded). This was done so measurements would remain useful if more species were diagnosed in the future.</p></tp:treatment-sec><tp:treatment-sec><!--Section generated to contain objects referenced in tp:taxon-treatment.--><fig id="F23" position="float" orientation="portrait"><label>Figure 23.</label><caption><p>
          <italic><tp:taxon-name><tp:taxon-name-part taxon-name-part-type="genus">Testudacarus</tp:taxon-name-part> <tp:taxon-name-part taxon-name-part-type="species">hitchensi</tp:taxon-name-part></tp:taxon-name></italic> complex molecular phylogeny: 28S and COI Bayesian analysis showing strong support for at least four distinct clades, but suggesting more (●: &gt;95% posterior probability); excepting green clade, clades exhibit &lt;1.5% divergence in COI within and &gt;6% between; green clade exhibits &lt;4.5% within and &gt;9.5% between other clades; specimens in red constitute additional suspected species based on genetic data, but lack morphological or distributional variation from green clade; continuation of (<bold>B</bold>) lineage from Fig. <xref ref-type="fig" rid="F6">6</xref>.</p></caption><graphic xmlns:xlink="http://www.w3.org/1999/xlink" xlink:href="zookeys-582-013-g023.jpg" position="float" orientation="portrait" xlink:type="simple" id="oo_86214.jpg"/></fig><fig id="F6" position="float" orientation="portrait"><label>Figure 6.</label><caption><p>
              <tp:taxon-name><tp:taxon-name-part taxon-name-part-type="subfamily">Testudacarinae</tp:taxon-name-part></tp:taxon-name> molecular phylogeny and species complexes: (<bold>Left</bold>) combined 28S and COI Bayesian analysis resulting in a five branched soft polytomy (●: &gt;95% posterior probability); monophyly tested across <tp:taxon-name><tp:taxon-name-part taxon-name-part-type="genus">Torrenticolidae</tp:taxon-name-part></tp:taxon-name> but not depicted; (<bold>A–E</bold> represent tree continuation in Figs <xref ref-type="fig" rid="F8">8</xref>, <xref ref-type="fig" rid="F12">12</xref>, <xref ref-type="fig" rid="F23">23</xref>, <xref ref-type="fig" rid="F32">32</xref>, and <xref ref-type="fig" rid="F43">43</xref> respectively; (<bold>Right</bold>) species complexes with illustrative descriptions.</p></caption><graphic xmlns:xlink="http://www.w3.org/1999/xlink" xlink:href="zookeys-582-013-g006.jpg" position="float" orientation="portrait" xlink:type="simple" id="oo_86197.jpg"/></fig></tp:treatment-sec></tp:taxon-treatment>
