# Supplementary material for: Systematics of testudacarine torrent mites (Acari, Hydrachnidia, Torrenticolidae) with descriptions of 13 new species from North America
Source: Zookeys. 2016 Apr 21;(582):13–110. doi: 10.3897/zookeys.582.7684 (PMC4857046; doi:10.3897/zookeys.582.7684)
Supplement: XML Treatment for Testudacarus harrisi [file zookeys.582.7684-treatment11.xml]

<!DOCTYPE tp:taxon-treatment
  PUBLIC "-//TaxonX//DTD Taxonomic Treatment Publishing DTD v0 20100105//EN" "tax-treatment-NSO.dtd">
<tp:taxon-treatment xmlns:tp="http://www.plazi.org/taxpub"><tp:treatment-meta><kwd-group><label>Taxon classification</label><kwd><named-content content-type="kingdom">Animalia</named-content></kwd><kwd><named-content content-type="order">Trombidiformes</named-content></kwd><kwd><named-content content-type="family">Torrenticolidae</named-content></kwd></kwd-group><mixed-citation publication-type="journal"><person-group><name><surname>O’Neill</surname><given-names>Joseph C.</given-names></name><name><surname>Fisher</surname><given-names>J. Ray</given-names></name><name><surname>Nelson</surname><given-names>Whitney A.</given-names></name><name><surname>Skvarla</surname><given-names>Micheal J.</given-names></name><name><surname>Fisher</surname><given-names>Danielle M.</given-names></name><name><surname>Dowling</surname><given-names>Ashley P. G.</given-names></name></person-group><article-title>Systematics of testudacarine torrent mites (<tp:taxon-name><tp:taxon-name-part taxon-name-part-type="subclass">Acari</tp:taxon-name-part></tp:taxon-name>, <tp:taxon-name><tp:taxon-name-part taxon-name-part-type="above-genus">Hydrachnidia</tp:taxon-name-part></tp:taxon-name>, <tp:taxon-name><tp:taxon-name-part taxon-name-part-type="genus">Torrenticolidae</tp:taxon-name-part></tp:taxon-name>) with descriptions of 13 new species from North America</article-title><source>Zookeys</source><day>21</day><month>4</month><year>2016</year><volume>2016</volume><issue>582</issue><fpage>13</fpage><lpage>110</lpage><pub-id pub-id-type="doi">10.3897/zookeys.582.7684</pub-id></mixed-citation></tp:treatment-meta><tp:nomenclature><tp:taxon-name>
            <tp:taxon-name-part taxon-name-part-type="genus">Testudacarus</tp:taxon-name-part>
            <tp:taxon-name-part taxon-name-part-type="species">harrisi</tp:taxon-name-part>
            <object-id xmlns:xlink="http://www.w3.org/1999/xlink" content-type="zoobank" xlink:type="simple">http://zoobank.org/EDE0FB53-D060-4879-8628-7DBBBF1749EA</object-id>
          </tp:taxon-name><tp:taxon-authority>O’Neill &amp; Dowling</tp:taxon-authority><tp:taxon-status xmlns:xlink="http://www.w3.org/1999/xlink" xlink:type="simple">sp. n.</tp:taxon-status></tp:nomenclature><tp:treatment-sec sec-type="Type series"><title>Type series.</title><p>
            <bold>Holotype (1♀): North Carolina, USA</bold>: 1♀ from Haywood County, Great Smoky Mountains National Park, Cataloochee Creek, beside Mount Sterling Road near bridge 1.7km north of road to campground (<named-content xmlns:xlink="http://www.w3.org/1999/xlink" content-type="dwc:verbatimCoordinates" xlink:type="simple"><named-content content-type="geo-json" specific-use="{&#34;type&#34;:&#34;Point&#34;,&#34;coordinates&#34;:[-83.075556,35.645833]}" xlink:type="simple">35°38'45.00"N, 83°4'32.00"W</named-content></named-content>), 20 September 2010, by IM Smith, IMS100150 (Specimen 146752 – DNA#2166); <bold>Paratypes (12♀, 10♂): North Carolina, USA</bold>: (allotype) 1♂ from Haywood County, Great Smoky Mountains National Park, Cataloochee Creek, beside Mount Sterling Road near bridge 1.7km north of road to campground (<named-content xmlns:xlink="http://www.w3.org/1999/xlink" content-type="dwc:verbatimCoordinates" xlink:type="simple"><named-content content-type="geo-json" specific-use="{&#34;type&#34;:&#34;Point&#34;,&#34;coordinates&#34;:[-83.075556,35.645833]}" xlink:type="simple">35°38'45.00"N, 83°4'32.00"W</named-content></named-content>), 20 September 2010, by IM Smith, IMS100150 (Specimen 146750 – DNA#2164); <bold>Tennessee, USA</bold>: 1♂ from Sevier County, Great Smoky Mountains National Park, Crosby Creek, Cosby Recreation Area beside Cosby Campground Road 0.3km from Route 321 (<named-content xmlns:xlink="http://www.w3.org/1999/xlink" content-type="dwc:verbatimCoordinates" xlink:type="simple"><named-content content-type="geo-json" specific-use="{&#34;type&#34;:&#34;Point&#34;,&#34;coordinates&#34;:[-83.217222,35.781667]}" xlink:type="simple">35°46'54.00"N, 83°13'2.00"W</named-content></named-content>), 16 September 2010, by IM Smith, IMS100140; 2♀ and 2♂ from Sevier County, Great Smoky Mountains National Park, Bullhead Branch, Sugarlands Nature Trail off Route 441/71 (<named-content xmlns:xlink="http://www.w3.org/1999/xlink" content-type="dwc:verbatimCoordinates" xlink:type="simple"><named-content content-type="geo-json" specific-use="{&#34;type&#34;:&#34;Point&#34;,&#34;coordinates&#34;:[-83.531111,35.679722]}" xlink:type="simple">35°40'47.00"N, 83°31'52.00"W</named-content></named-content>), 7 September 2009, by IM Smith, IMS090101; 1♀ from Sevier County, Great Smoky Mountains National Park, Bullhead Branch, Sugarlands Nature Trail off Route 441/71 (<named-content xmlns:xlink="http://www.w3.org/1999/xlink" content-type="dwc:verbatimCoordinates" xlink:type="simple"><named-content content-type="geo-json" specific-use="{&#34;type&#34;:&#34;Point&#34;,&#34;coordinates&#34;:[-83.531389,35.68]}" xlink:type="simple">35°40'48.00"N, 83°31'53.00"W</named-content></named-content>), 3 September 2009, by IM Smith, IMS090095; 1♂ from Blount County, Great Smoky Mountains National Park, Cades Cove, near parking lot for Abrams Falls Trail (<named-content xmlns:xlink="http://www.w3.org/1999/xlink" content-type="dwc:verbatimCoordinates" xlink:type="simple"><named-content content-type="geo-json" specific-use="{&#34;type&#34;:&#34;Point&#34;,&#34;coordinates&#34;:[-83.852778,35.590556]}" xlink:type="simple">35°35'26.00"N, 83°51'10.00"W</named-content></named-content>), 17 September 2010, by IM Smith, IMS100143; 2♀ from Sevier Co, Great Smoky Mountains National Park, Bullhead Branch, Sugarlands Nature Trail off Route 441/71 (<named-content xmlns:xlink="http://www.w3.org/1999/xlink" content-type="dwc:verbatimCoordinates" xlink:type="simple"><named-content content-type="geo-json" specific-use="{&#34;type&#34;:&#34;Point&#34;,&#34;coordinates&#34;:[-83.530833,35.679722]}" xlink:type="simple">35°40'47.00"N, 83°31'51.00"W</named-content></named-content>), 10 September 2010, by IM Smith, IMS100125; <bold>North Carolina, USA</bold>: 2♀ and 2♂ from Haywood County, Great Smoky Mountains National Park, Cataloochee Creek, beside Cataloochee Road 0.3km north of Cataloochee Campground (<named-content xmlns:xlink="http://www.w3.org/1999/xlink" content-type="dwc:verbatimCoordinates" xlink:type="simple"><named-content content-type="geo-json" specific-use="{&#34;type&#34;:&#34;Point&#34;,&#34;coordinates&#34;:[-83.083889,35.633611]}" xlink:type="simple">35°38'1.00"N, 83°5'2.00"W</named-content></named-content>), 6 September 2009, IMS090097; 2♀ and 1♂ from Haywood County, Great Smoky Mountains National Park, Big Creek, Waterville Big Creek Picnic Area (<named-content xmlns:xlink="http://www.w3.org/1999/xlink" content-type="dwc:verbatimCoordinates" xlink:type="simple"><named-content content-type="geo-json" specific-use="{&#34;type&#34;:&#34;Point&#34;,&#34;coordinates&#34;:[-83.111667,35.749722]}" xlink:type="simple">35°44'59.00"N, 83°6'42.00"W</named-content></named-content>), 16 September 2010, by <!--PageBreak-->IM Smith, IMS100138; 1♀ and 1♂ from Haywood County, Great Smoky Mountains National Park, Cataloochee Creek, beside Mount Sterling Road near bridge 1.7km north of road to campground (<named-content xmlns:xlink="http://www.w3.org/1999/xlink" content-type="dwc:verbatimCoordinates" xlink:type="simple"><named-content content-type="geo-json" specific-use="{&#34;type&#34;:&#34;Point&#34;,&#34;coordinates&#34;:[-83.075556,35.645833]}" xlink:type="simple">35°38'45.00"N, 83°4'32.00"W</named-content></named-content>), 20 September 2010, by IM Smith, IMS100150; 1♂ from Yancey County, Pisgah National Forest, South Toe River, Lost Cove beside Toe River Road (Forest Road 472) 0.4km east of Forest Road 2074 (<named-content xmlns:xlink="http://www.w3.org/1999/xlink" content-type="dwc:verbatimCoordinates" xlink:type="simple"><named-content content-type="geo-json" specific-use="{&#34;type&#34;:&#34;Point&#34;,&#34;coordinates&#34;:[-82.214722,35.75]}" xlink:type="simple">35°45'0.00"N, 82°12'53.00"W</named-content></named-content>), 9 September 2007, IM Smith, IMS070059; 1♀ from Haywood County, Great Smoky Mountains National Park, Rough Fork Creek, beside road to Nellie 0.3 km west of Pretty Hollow Gap Trailhead (<named-content xmlns:xlink="http://www.w3.org/1999/xlink" content-type="dwc:verbatimCoordinates" xlink:type="simple"><named-content content-type="geo-json" specific-use="{&#34;type&#34;:&#34;Point&#34;,&#34;coordinates&#34;:[-83.112778,35.625278]}" xlink:type="simple">35°37'31.00"N, 83°6'46.00"W</named-content></named-content>), 20 September 2010, by IM Smith, IMS100148; <bold>Pennsylvania, USA</bold>: 1♀ from Fayette County, State Game Lands #51, Dunbar Creek, off Furnace Hill Road east of Dunbar (<named-content xmlns:xlink="http://www.w3.org/1999/xlink" content-type="dwc:verbatimCoordinates" xlink:type="simple"><named-content content-type="geo-json" specific-use="{&#34;type&#34;:&#34;Point&#34;,&#34;coordinates&#34;:[-79.58575,39.963889]}" xlink:type="simple">39°57'50.00"N, 79°35'8.70"W</named-content></named-content>), 10 August 2014, MJ Skvarla, MS14-0810-001.</p></tp:treatment-sec><tp:treatment-sec sec-type="Type deposition"><title>Type deposition.</title><p>Holotype (1♀), allotype (1♂) and ten paratypes (5♀, 5♂) deposited at Canadian National Collection; eleven paratypes (7♀, 4♂) at <abbrev xmlns:xlink="http://www.w3.org/1999/xlink" content-type="institution" xlink:title="Acari Collection of the University of Arkansas" xlink:type="simple">ACUA</abbrev>.</p></tp:treatment-sec><tp:treatment-sec sec-type="Diagnosis"><title>Diagnosis.</title><p>These mites have violet to blue coloration over the majority of their anterio-lateral platelets while the rest of the complex have coloration restricted to the posterior half of the platelet.</p></tp:treatment-sec><tp:treatment-sec sec-type="Description"><title>Description.</title><p>
            <bold>Female (n=13)</bold> with characteristics of the genus with following specifications.</p><p>Gnathosoma — Subcapitulum [143–165 ventral length; 90–105 dorsal length; 84–95 tall] ovoid with short rostrum. Chelicerae [119–136 long] unmodified with lightly curved fangs [24–32 long]. Pedipalp [167–191 long] unmodified. Trochanter [23–30 long; 29–31 wide]. Femur [47–53 long; 33–38 wide]. Genu [37–42 long; 27–30 wide]. Tibia [40–53 long; 17–22 wide]. Tarsus [15–20 long; 9–12 wide].</p><p>Dorsum (Fig. <xref ref-type="fig" rid="F26">26</xref>) — [527–617 long; 420–482 wide] ovoid. Dorsal plate [375–495 long; 355–515 wide]. Primary sclerotization [358–419 long] violet to blue. Dorso-glandularia-4 [113–167 apart] lateral to [16–42] and around the anterior tips of the muscle scars. Platelets violet to blue or clear. Anterio-medial platelet [112–144 long; 70–94 wide] colorless rounded trapezoid noticeably smaller than anterio-lateral platelets. Anterio-lateral platelets [156–183 long; 74–86 wide] mostly violet to blue with anterio-most corner generally colorless; anterio-medial corner often with orange spot. Lateral platelets as follows: lateral-1 [38–50 long; 35–44 wide]; lateral-2 [103–133 long; 30–40 wide]; lateral-3 [29–45 long; 16–30 wide]; lateral-4 [90–119 long; 26–37 wide]; lateral-5 [47–64 long; 22–34 wide]; lateral-6 [65–90 long; 27–34 wide]; lateral-7 [56–69 long; 24–36 wide].</p><fig id="F26" position="float" orientation="portrait"><label>Figure 26.</label><caption><p>
          <italic><tp:taxon-name><tp:taxon-name-part taxon-name-part-type="genus">Testudacarus</tp:taxon-name-part> <tp:taxon-name-part taxon-name-part-type="species">harrisi</tp:taxon-name-part></tp:taxon-name></italic> female: (<bold>Left</bold>) dorsum; (<bold>Right</bold>) venter. Scale: 100 µm.</p></caption><graphic xmlns:xlink="http://www.w3.org/1999/xlink" xlink:href="zookeys-582-013-g026.jpg" position="float" orientation="portrait" xlink:type="simple" id="oo_86217.jpg"/></fig><p>Venter (Fig. <xref ref-type="fig" rid="F26">26</xref>) — [668–786 long; 453–509 wide] round to ovoid. Primary sclerotization violet to blue. Gnathosomal bay [61–78 dorsal length; 128–156 ventral length; 45–56 wide]. Coxal field [418–480 long; 281–363 wide]. Coxa-I [213–254 long; 85–105 midlength]. Coxa-II + III [109–131 distance to top of coxa-II; 170–195 distance to top of coxa-III; 295–356 distance to bottom of coxa-III; 186–234 total length]. Coxa-IV [291–335 distance to top; 125–154 total length]. Genital field [284–335 distance to top; 426–489 distance to bottom; 139–154 total length; 114–127 width; 152–184 distance from gnathosomal bay; 65–82 distance from coxa-I; <!--PageBreak-->167–207 distance to excretory pore; 241–307 distance to caudad]. Distance to excretory pore [593–693].</p><p>Legs — violet to blue and orange. Total leg and podomere lengths as follows: Leg-I [449–485 total; trochanter 54–62; basifemur 77–83; telofemur 62–70; genu 80–90; tibia 89–99; tarsus 80–90]. Leg-II [471–510 total; trochanter 54–60; basifemur 74–84; telofemur 61–66; genu 82–94; tibia 98–107; tarsus 87–109]. Leg-III [548–612 total; trochanter 55–64; basifemur 79–91; telofemur 66–74; genu 96–114; tibia 116–137; tarsus 119–141]. Leg-IV [737–825 total; trochanter 79–99; basifemur 103–123; telofemur 103–121; genu 138–154; tibia 154–169; tarsus 147–167].</p><p>
            <bold>Male (n=10)</bold> similar to female except for sexually dimorphic characters previously discussed and with following specifications.</p><p>Gnathosoma — Subcapitulum [133–144 ventral length; 83–90 dorsal length; 72–84 tall]. Chelicerae [110–120 long]. Fangs [25–30 long]. Pedipalp [168–183 long]. Trochanter [22–25 long; 25–29 wide]. Femur [45–50 long; 32–36 wide]. Genu [36–40 long; width 24–30 wide]. Tibia [44–52 long; 18–20 wide]. Tarsus [16–20 long; 8–11 wide].</p><p>Dorsum (Fig. <xref ref-type="fig" rid="F27">27</xref>) — [418–488 long; 312–380 wide]. Dorsal plate [340–402 long; 271–322 wide]. Dorso-glandularia-4 [89–129 apart] far anterior to [31–71] and lateral <!--PageBreak-->to [12–24] muscle scars. Anterio-medial platelet [111–132 long; 63–80 wide]. Anterio-lateral platelets [141–164 long; 63–79 wide]. Lateral platelets as follows: lateral-1 [30–38 long; 29–32 wide]; lateral-2 [85–96 long; 24–33 wide]; lateral-3 [30–40 long; 15–25 wide]; lateral-4 [61–78 long; 21–32 wide]; lateral-5 [35–44 long; 18–27 wide]; lateral-6 [38–56 long; 19–27 wide]; lateral-7 [39–50 long; 17–29 wide].</p><fig id="F27" position="float" orientation="portrait"><label>Figure 27.</label><caption><p>
          <italic><tp:taxon-name><tp:taxon-name-part taxon-name-part-type="genus">Testudacarus</tp:taxon-name-part> <tp:taxon-name-part taxon-name-part-type="species">harrisi</tp:taxon-name-part></tp:taxon-name></italic> male: (<bold>Left</bold>) dorsum; (<bold>Right</bold>) venter. Scale: 100 µm.</p></caption><graphic xmlns:xlink="http://www.w3.org/1999/xlink" xlink:href="zookeys-582-013-g027.jpg" position="float" orientation="portrait" xlink:type="simple" id="oo_86218.jpg"/></fig><p>Venter (Fig. <xref ref-type="fig" rid="F27">27</xref>) — [544–612 long; 346–399 wide]. Primary sclerotization [504–578 long]. Gnathosomal bay [49–64 dorsal length; 119–133 ventral length; 48–54 wide]. Coxal field [387–443 long; 272–316 wide]. Coxa-I [210–229 long; 88–96 midlength]. Coxa-II + III [97–112 distance to top of coxa-II; 156–173 distance to top of coxa-III; 312–346 distance to bottom of coxa-III; 215–240 total length]. Coxa-IV [267–297 length to top; 120–154 total length]. Genital field [329–369 distance to top; 451–501 distance to bottom; 121–132 total length; 97–104 width; 208–238 distance from gnathosomal bay; 119–143 distance from coxa-I; 53–79 distance to excretory pore; 93–111 distance to caudad]. Genital skeleton [150–167 long; 77–92 wide]. Distance to excretory pore [504–578].</p><p>Legs — total leg and podomere lengths as follows: Leg-I [419–451 total; trochanter 45–56; basifemur 70–77; telofemur 58–68; genu 74–82; tibia 81–90; tarsus 79–84]. Leg-II [429–472 total; trochanter 47–52; basifemur 69–77; telofemur 56–63; <!--PageBreak-->genu 76–86; tibia 86–98; tarsus 93–99]. Leg-III [491–540 total; trochanter 49–53; basifemur 70–86; telofemur 59–66; genu 89–98; tibia 107–120; tarsus 114–124]. Leg-IV [665–739 total; trochanter 74–90; basifemur 95–109; telofemur 95–108; genu 128–138; tibia 139–150; tarsus 131–145].</p></tp:treatment-sec><tp:treatment-sec sec-type="Etymology"><title>Etymology.</title><p>Specific epithet after Samuel Benjamin Harris, the American author, philosopher, and co-founder of Project Reason. Sam Harris, more than any speaker and author, has challenged my (JCO) views and assumptions and kept me on my toes.</p></tp:treatment-sec><tp:treatment-sec sec-type="Distribution"><title>Distribution.</title><p>Eastern United States east of the Mississippi river, with southern limits in Florida.</p></tp:treatment-sec></tp:taxon-treatment>
