# Supplementary material for: Systematics of testudacarine torrent mites (Acari, Hydrachnidia, Torrenticolidae) with descriptions of 13 new species from North America
Source: Zookeys. 2016 Apr 21;(582):13–110. doi: 10.3897/zookeys.582.7684 (PMC4857046; doi:10.3897/zookeys.582.7684)
Supplement: XML Treatment for Testudacarus dawkinsi [file zookeys.582.7684-treatment13.xml]

<!DOCTYPE tp:taxon-treatment
  PUBLIC "-//TaxonX//DTD Taxonomic Treatment Publishing DTD v0 20100105//EN" "tax-treatment-NSO.dtd">
<tp:taxon-treatment xmlns:tp="http://www.plazi.org/taxpub"><tp:treatment-meta><kwd-group><label>Taxon classification</label><kwd><named-content content-type="kingdom">Animalia</named-content></kwd><kwd><named-content content-type="order">Trombidiformes</named-content></kwd><kwd><named-content content-type="family">Torrenticolidae</named-content></kwd></kwd-group><mixed-citation publication-type="journal"><person-group><name><surname>O’Neill</surname><given-names>Joseph C.</given-names></name><name><surname>Fisher</surname><given-names>J. Ray</given-names></name><name><surname>Nelson</surname><given-names>Whitney A.</given-names></name><name><surname>Skvarla</surname><given-names>Micheal J.</given-names></name><name><surname>Fisher</surname><given-names>Danielle M.</given-names></name><name><surname>Dowling</surname><given-names>Ashley P. G.</given-names></name></person-group><article-title>Systematics of testudacarine torrent mites (<tp:taxon-name><tp:taxon-name-part taxon-name-part-type="subclass">Acari</tp:taxon-name-part></tp:taxon-name>, <tp:taxon-name><tp:taxon-name-part taxon-name-part-type="above-genus">Hydrachnidia</tp:taxon-name-part></tp:taxon-name>, <tp:taxon-name><tp:taxon-name-part taxon-name-part-type="genus">Torrenticolidae</tp:taxon-name-part></tp:taxon-name>) with descriptions of 13 new species from North America</article-title><source>Zookeys</source><day>21</day><month>4</month><year>2016</year><volume>2016</volume><issue>582</issue><fpage>13</fpage><lpage>110</lpage><pub-id pub-id-type="doi">10.3897/zookeys.582.7684</pub-id></mixed-citation></tp:treatment-meta><tp:nomenclature><tp:taxon-name>
            <tp:taxon-name-part taxon-name-part-type="genus">Testudacarus</tp:taxon-name-part>
            <tp:taxon-name-part taxon-name-part-type="species">dawkinsi</tp:taxon-name-part>
            <object-id xmlns:xlink="http://www.w3.org/1999/xlink" content-type="zoobank" xlink:type="simple">http://zoobank.org/4AC3753F-9E9D-4B38-9045-1BA094040E16</object-id>
          </tp:taxon-name><tp:taxon-authority>O’Neill &amp; Dowling</tp:taxon-authority><tp:taxon-status xmlns:xlink="http://www.w3.org/1999/xlink" xlink:type="simple">sp. n.</tp:taxon-status></tp:nomenclature><tp:treatment-sec sec-type="Type series"><title>Type series.</title><p>
            <bold>Holotype (1♀): New York, USA</bold>: 1♀ from Franklin County, Little Aldo Creek, Little Aldo Creek trail from Keese Mill Rd (<named-content xmlns:xlink="http://www.w3.org/1999/xlink" content-type="dwc:verbatimCoordinates" xlink:type="simple"><named-content content-type="geo-json" specific-use="{&#34;type&#34;:&#34;Point&#34;,&#34;coordinates&#34;:[-74.345278,44.425556]}" xlink:type="simple">44°25'32.00"N, 74°20'43.00"W</named-content></named-content>), 19 July 2013, by AJ Radwell and C Milewski, AJR13-0719-205 (Specimen 141897 – DNA#1501); <bold>Paratypes (5♀, 9♂): Tennessee, USA</bold>: (allotype) 1♂ from Sevier County, Great Smoky Mountains National Park, Crosby Creek, Cosby Recreation Area beside Cosby Campground Road 0.3km from Route 321 (<named-content xmlns:xlink="http://www.w3.org/1999/xlink" content-type="dwc:verbatimCoordinates" xlink:type="simple"><named-content content-type="geo-json" specific-use="{&#34;type&#34;:&#34;Point&#34;,&#34;coordinates&#34;:[-83.217222,35.781667]}" xlink:type="simple">35°46'54.00"N, 83°13'2.00"W</named-content></named-content>), 16 September 2010, by IM Smith, IMS100140 (Specimen 146744 – DNA#2156); 1♂ from Sevier County, Great Smoky Mountains National Park, <!--PageBreak-->Bullhead Branch, Sugarlands Nature Trail off Route 441/71 (<named-content xmlns:xlink="http://www.w3.org/1999/xlink" content-type="dwc:verbatimCoordinates" xlink:type="simple"><named-content content-type="geo-json" specific-use="{&#34;type&#34;:&#34;Point&#34;,&#34;coordinates&#34;:[-83.530833,35.679722]}" xlink:type="simple">35°40'47.00"N, 83°31'51.00"W</named-content></named-content>), 10 September 2010, by IM Smith, IMS100125; 2♀ and 1♂ from Sevier County, Great Smoky Mountains National Park, Crosby Creek, Cosby Recreation Area beside Cosby Campground Road 0.3km from Route 321 (<named-content xmlns:xlink="http://www.w3.org/1999/xlink" content-type="dwc:verbatimCoordinates" xlink:type="simple"><named-content content-type="geo-json" specific-use="{&#34;type&#34;:&#34;Point&#34;,&#34;coordinates&#34;:[-83.217222,35.781667]}" xlink:type="simple">35°46'54.00"N, 83°13'2.00"W</named-content></named-content>), 16 September 2010, by IM Smith, IMS100140; 1♂ from Sevier County, Great Smoky Mountains National Park, Bullhead Branch, Sugarlands Nature Trail off Route 441/71 (<named-content xmlns:xlink="http://www.w3.org/1999/xlink" content-type="dwc:verbatimCoordinates" xlink:type="simple"><named-content content-type="geo-json" specific-use="{&#34;type&#34;:&#34;Point&#34;,&#34;coordinates&#34;:[-83.531111,35.679722]}" xlink:type="simple">35°40'47.00"N, 83°31'52.00"W</named-content></named-content>), 24 September 2010, by IM Smith, IMS100158; 1♂ from Sevier County, Great Smoky Mountains National Park, Bullhead Branch, Sugarlands Nature Trail off Route 441/71 (<named-content xmlns:xlink="http://www.w3.org/1999/xlink" content-type="dwc:verbatimCoordinates" xlink:type="simple"><named-content content-type="geo-json" specific-use="{&#34;type&#34;:&#34;Point&#34;,&#34;coordinates&#34;:[-83.531389,35.68]}" xlink:type="simple">35°40'48.00"N, 83°31'53.00"W</named-content></named-content>), 3 September 2009, by IM Smith, IMS090095; 1♀ and 1♂ from Sevier County, Great Smoky Mountains National Park, Bullhead Branch, Sugarlands Nature Trail off Route 441/71 (<named-content xmlns:xlink="http://www.w3.org/1999/xlink" content-type="dwc:verbatimCoordinates" xlink:type="simple"><named-content content-type="geo-json" specific-use="{&#34;type&#34;:&#34;Point&#34;,&#34;coordinates&#34;:[-83.531111,35.679722]}" xlink:type="simple">35°40'47.00"N, 83°31'52.00"W</named-content></named-content>), 7 September 2009, by IM Smith, IMS090101; 1♀ and 2♂ from Sevier County, Great Smoky Mountains National Park, Cosby Creek, beside road to Cosby Campground at Gabes Mountain Trailhead (<named-content xmlns:xlink="http://www.w3.org/1999/xlink" content-type="dwc:verbatimCoordinates" xlink:type="simple"><named-content content-type="geo-json" specific-use="{&#34;type&#34;:&#34;Point&#34;,&#34;coordinates&#34;:[-83.21,35.7575]}" xlink:type="simple">35°45'27.00"N, 83°12'36.00"W</named-content></named-content>), 19 September, by IM Smith, IMS050093A; Virginia, USA: 1♂ from Alleghany County, Simpson Creek, Longdale Furnace beside Route 850 2.2 km northeast of I-64 overpass (<named-content xmlns:xlink="http://www.w3.org/1999/xlink" content-type="dwc:verbatimCoordinates" xlink:type="simple"><named-content content-type="geo-json" specific-use="{&#34;type&#34;:&#34;Point&#34;,&#34;coordinates&#34;:[-79.658333,37.828056]}" xlink:type="simple">37°49'41.00"N, 79°39'30.00"W</named-content></named-content>), 14 August 2008, by IM Smith, IMS080044; <bold>North Carolina, USA</bold>: 1♀ from Macon County, Rainbow Springs, beside Forest Road 67 4.4 km south of Standing Indian Campground (<named-content xmlns:xlink="http://www.w3.org/1999/xlink" content-type="dwc:verbatimCoordinates" xlink:type="simple"><named-content content-type="geo-json" specific-use="{&#34;type&#34;:&#34;Point&#34;,&#34;coordinates&#34;:[-83.5125,35.051667]}" xlink:type="simple">35°3'6.00"N, 83°30'45.00"W</named-content></named-content>), 1 July 2006, by IM Smith, IMS060040.</p></tp:treatment-sec><tp:treatment-sec sec-type="Type deposition"><title>Type deposition.</title><p>Holotype (1♀), allotype (1♂), and six paratypes (3♀, 3♂) deposited at <named-content xmlns:xlink="http://www.w3.org/1999/xlink" content-type="dwc:institutional_code" xlink:type="simple">CNC</named-content>; seven paratypes (2♀, 5♂) at <abbrev xmlns:xlink="http://www.w3.org/1999/xlink" content-type="institution" xlink:title="Acari Collection of the University of Arkansas" xlink:type="simple">ACUA</abbrev>.</p></tp:treatment-sec><tp:treatment-sec sec-type="Diagnosis"><title>Diagnosis.</title><p>Both <italic><tp:taxon-name><tp:taxon-name-part taxon-name-part-type="genus">Testudacarus</tp:taxon-name-part> <tp:taxon-name-part taxon-name-part-type="species">dennetti</tp:taxon-name-part></tp:taxon-name></italic> and <italic><tp:taxon-name><tp:taxon-name-part taxon-name-part-type="genus">Testudacarus</tp:taxon-name-part> <tp:taxon-name-part taxon-name-part-type="species">dawkinsi</tp:taxon-name-part></tp:taxon-name></italic> have dorsal plates with uniform pores (unlike <italic><tp:taxon-name><tp:taxon-name-part taxon-name-part-type="genus">Testudacarus</tp:taxon-name-part> <tp:taxon-name-part taxon-name-part-type="species">hitchensi</tp:taxon-name-part></tp:taxon-name></italic>) and anterio-lateral platelets with color restricted to the posterior half (unlike <italic><tp:taxon-name><tp:taxon-name-part taxon-name-part-type="genus">Testudacarus</tp:taxon-name-part> <tp:taxon-name-part taxon-name-part-type="species">harrisi</tp:taxon-name-part></tp:taxon-name></italic>). However, they can be distinguished based on size. <italic><tp:taxon-name><tp:taxon-name-part taxon-name-part-type="genus">Testudacarus</tp:taxon-name-part> <tp:taxon-name-part taxon-name-part-type="species">dennetti</tp:taxon-name-part></tp:taxon-name></italic> females and males have dorsal lengths less than 575 and 450 µm, respectively. <italic><tp:taxon-name><tp:taxon-name-part taxon-name-part-type="genus">Testudacarus</tp:taxon-name-part> <tp:taxon-name-part taxon-name-part-type="species">dawkinsi</tp:taxon-name-part></tp:taxon-name></italic> females and males have dorsal lengths greater than 600 and 475 µm, respectively.</p></tp:treatment-sec><tp:treatment-sec sec-type="Description"><title>Description.</title><p>
            <bold>Female (n=6)</bold> with characteristics of the genus with following specifications.</p><p>Gnathosoma — Subcapitulum [160–168 ventral length; 102–105 dorsal length; 91–95 tall] ovoid with short rostrum. Chelicerae [136–141 long] unmodified with lightly curved fangs [29–30 long]. Pedipalp [188–193 long] unmodified. Trochanter [26–29 long; 28–32 wide]. Femur [50–54 long; 35–37 wide]. Genu [39–41 long; 30–33 wide]. Tibia [51–52 long; 19–22 wide]. Tarsus [19–20(–21) long; 9–11 wide].</p><p>Dorsum (Fig. <xref ref-type="fig" rid="F30">30</xref>) — [615–640 long; 475–501 wide] round to ovoid. Dorsal plate [497–528 long; 402–421 wide]. Primary sclerotization [421–453 long] violet to blue. Dorso-glandularia-4 [136–171 apart] lateral to [23–48] and around the anterior tips of muscle scars. Platelets violet to blue or colorless. Anterio-medial platelet [132–153 long; 80–102 wide] colorless rounded trapezoid noticeably smaller than anterio-lateral platelets. Anterio-lateral platelets [170–179 long; 81–91 wide] with violet to blue restricted to posterior half or third of the platelet. Lateral platelets as follows: lateral-1 <!--PageBreak-->[52–56 long; 44–49 wide]; lateral-2 [117–138 long; 31–46 wide]; lateral-3 [29–46 long; 20–26 wide]; lateral-4 [95–129 long; 33–38 wide]; lateral-5 [57–68 long; 32–36 wide]; lateral-6 [79–99 long; 32–43 wide]; lateral-7 [62–76 long; 32–39 wide].</p><fig id="F30" position="float" orientation="portrait"><label>Figure 30.</label><caption><p>
          <italic><tp:taxon-name><tp:taxon-name-part taxon-name-part-type="genus">Testudacarus</tp:taxon-name-part> <tp:taxon-name-part taxon-name-part-type="species">dawkinsi</tp:taxon-name-part></tp:taxon-name></italic> female: (<bold>Left</bold>) dorsum; (<bold>Right</bold>) venter. Scale: 100 µm.</p></caption><graphic xmlns:xlink="http://www.w3.org/1999/xlink" xlink:href="zookeys-582-013-g030.jpg" position="float" orientation="portrait" xlink:type="simple" id="oo_86221.jpg"/></fig><p>Venter (Fig. <xref ref-type="fig" rid="F30">30</xref>) — [790–798; 510–534 wide] round to ovoid, fully sclerotized, and with anterior area of primary sclerotization [620–654 long] and posterior area of secondary sclerotization, violet to blue. Gnathosomal bay [77–84 dorsal length; 148–152 ventral length; 51–66 wide]. Coxal field [473–495 long; 330–368 wide]. Coxa-I [250–266 long; 100–114 midlength]. Coxa-II + III [119–125 distance to top of coxa-II; 188–195 distance to top of coxa-III; 350–370 distance to bottom of coxa-III; 229–245 total length]. Coxa-IV [325–343 distance to top; 144–155 total length]. Genital field [329–343 distance to top; 490–501 distance to bottom; 150–162 total length; 122–137 width; 181–194 distance from gnathosomal bay; 69–90 distance from coxa-I; 191–208 distance to excretory pore; 293–304 distance to caudad]. Distance to excretory pore [682–707].</p><p>Legs — violet to blue. Total leg and podomere lengths as follows: Leg-I [487–500 total; trochanter 57–63; basifemur 84–86; telofemur 67–73; genu 90–94; tibia 94–99; tarsus 87–94]. Leg-II [532–548 total; trochanter 58–65; basifemur 84–89; telofemur 67–72; genu 94–99; tibia 107–113; tarsus 110–116]. Leg-III [599–629 total; tro<!--PageBreak-->chanter 63–68; basifemur 88–97; telofemur 73–76; genu 107–117; tibia 128–138; tarsus 134–140]. Leg-IV [830–861 total; trochanter 83–104; basifemur 113–130; telofemur 119–130; genu 156–164; tibia 172–181; tarsus 164–175].</p><p>
            <bold>Male (n=9)</bold> similar to female except for sexually dimorphic characters previously discussed and with following specifications.</p><p>Gnathosoma — Subcapitulum [143–156 ventral length; 89–97 dorsal length; 81–91 tall]. Chelicerae [113–129 long]. Fangs [26–30 long]. Pedipalp [180–195 long]. Trochanter [24–30 long; 26–29 wide]. Femur [50–53 long; 33–36 wide]. Genu [38–43 long; width 27–29 wide]. Tibia [47–52 long; 19–22 wide]. Tarsus [17–20 long; 9–10 wide].</p><p>Dorsum (Fig. <xref ref-type="fig" rid="F31">31</xref>) — [491–540 long; 368–421 wide]. Dorsal plate [401–443 long; 322–364 wide]. Dorso-glandularia-4 [101–143 apart] lateral to [6–35] and far anterior to [43–81] muscle scars. Anterio-medial platelet [121–144 long; 73–83 wide]. Anterio-lateral platelets [156–173 long; 74–80 wide]. Lateral platelets as follows: lateral-1 [37–46 long; 33–43 wide]; lateral-2 [95–115 long; 30–43 wide]; lateral-3 [33–48 long; 19–23 wide]; lateral-4 [75–95 long; 27–32 wide]; lateral-5 [40–50 long; 22–28 wide]; lateral-6 [58–69 long; 24–33 wide]; lateral-7 [42–56 long; 23–27 wide].</p><fig id="F31" position="float" orientation="portrait"><label>Figure 31.</label><caption><p>
          <italic><tp:taxon-name><tp:taxon-name-part taxon-name-part-type="genus">Testudacarus</tp:taxon-name-part> <tp:taxon-name-part taxon-name-part-type="species">dawkinsi</tp:taxon-name-part></tp:taxon-name></italic> male: (<bold>Left</bold>) dorsum; (<bold>Right</bold>) venter. Scale: 100 µm.</p></caption><graphic xmlns:xlink="http://www.w3.org/1999/xlink" xlink:href="zookeys-582-013-g031.jpg" position="float" orientation="portrait" xlink:type="simple" id="oo_86222.jpg"/></fig><!--PageBreak--><p>Venter (Fig. <xref ref-type="fig" rid="F31">31</xref>) — [618–683 long; 395–454 wide]. Primary sclerotization [583–641 long]. Gnathosomal bay [59–78 dorsal length; 139–153 ventral length; 50–61 wide]. Coxal field [434–484 long; 305–329 wide]. Coxa-I [227–256 long; 86–106 midlength]. Coxa-II + III [106–122 distance to top of coxa-II; 171–194 distance to top of coxa-III; 346–388 distance to bottom of coxa-III; 240–269 total length]. Coxa-IV [303–334 length to top; 130–154 total length]. Genital field [367–419 distance to top; 502–556 distance to bottom; 135–146 total length; 108–120 width; 224–267 distance from gnathosomal bay; 135–171 distance from coxa-I; 70–93 distance to excretory pore; 105–134 distance to caudad]. Genital skeleton [170–173 long; 85–105 wide]. Distance to excretory pore [583–641].</p><p>Legs — total leg and podomere lengths as follows: Leg-I [452–497 total; trochanter 52–63; basifemur 78–87; telofemur 63–72; genu 84–92; tibia 89–99; tarsus 84–93]. Leg-II [486–519 total; trochanter 53–61; basifemur 77–85; telofemur 59–70; genu 87–91; tibia 102–107; tarsus 101–112]. Leg-III [551–588 total; trochanter 54–60; basifemur 81–90; telofemur 66–73; genu 100–107; tibia 118–129; tarsus 126–134]. Leg-IV [752–796 total; trochanter 85–94; basifemur 99–120; telofemur 107–117; genu 143–146; tibia 158–163; tarsus 148–158].</p></tp:treatment-sec><tp:treatment-sec sec-type="Distribution"><title>Distribution.</title><p>Eastern United States east of the Mississippi River, with southern limits in Florida.</p></tp:treatment-sec><tp:treatment-sec sec-type="Etymology"><title>Etymology.</title><p>Specific epithet <italic><tp:taxon-name><tp:taxon-name-part taxon-name-part-type="species">dawkinsi</tp:taxon-name-part></tp:taxon-name></italic> after Clinton Richard Dawkins, the English evolutionary biologist and writer. Dawkins has proven repeatedly that one can change the world as a biologist by day and keep going as a free-thinker by night.</p></tp:treatment-sec></tp:taxon-treatment>
