# Supplementary material for: Systematics of testudacarine torrent mites (Acari, Hydrachnidia, Torrenticolidae) with descriptions of 13 new species from North America
Source: Zookeys. 2016 Apr 21;(582):13–110. doi: 10.3897/zookeys.582.7684 (PMC4857046; doi:10.3897/zookeys.582.7684)
Supplement: XML Treatment for Testudacarus americanus [file zookeys.582.7684-treatment14.xml]

<!DOCTYPE tp:taxon-treatment
  PUBLIC "-//TaxonX//DTD Taxonomic Treatment Publishing DTD v0 20100105//EN" "tax-treatment-NSO.dtd">
<tp:taxon-treatment xmlns:tp="http://www.plazi.org/taxpub"><tp:treatment-meta><kwd-group><label>Taxon classification</label><kwd><named-content content-type="kingdom">Animalia</named-content></kwd><kwd><named-content content-type="order">Trombidiformes</named-content></kwd><kwd><named-content content-type="family">Torrenticolidae</named-content></kwd></kwd-group><mixed-citation publication-type="journal"><person-group><name><surname>O’Neill</surname><given-names>Joseph C.</given-names></name><name><surname>Fisher</surname><given-names>J. Ray</given-names></name><name><surname>Nelson</surname><given-names>Whitney A.</given-names></name><name><surname>Skvarla</surname><given-names>Micheal J.</given-names></name><name><surname>Fisher</surname><given-names>Danielle M.</given-names></name><name><surname>Dowling</surname><given-names>Ashley P. G.</given-names></name></person-group><article-title>Systematics of testudacarine torrent mites (<tp:taxon-name><tp:taxon-name-part taxon-name-part-type="subclass">Acari</tp:taxon-name-part></tp:taxon-name>, <tp:taxon-name><tp:taxon-name-part taxon-name-part-type="above-genus">Hydrachnidia</tp:taxon-name-part></tp:taxon-name>, <tp:taxon-name><tp:taxon-name-part taxon-name-part-type="genus">Torrenticolidae</tp:taxon-name-part></tp:taxon-name>) with descriptions of 13 new species from North America</article-title><source>Zookeys</source><day>21</day><month>4</month><year>2016</year><volume>2016</volume><issue>582</issue><fpage>13</fpage><lpage>110</lpage><pub-id pub-id-type="doi">10.3897/zookeys.582.7684</pub-id></mixed-citation></tp:treatment-meta><tp:nomenclature><tp:taxon-name>
            <tp:taxon-name-part taxon-name-part-type="genus">Testudacarus</tp:taxon-name-part>
            <tp:taxon-name-part taxon-name-part-type="species">americanus</tp:taxon-name-part>
            <object-id xmlns:xlink="http://www.w3.org/1999/xlink" content-type="zoobank" xlink:type="simple">http://zoobank.org/FE0E6228-D8AA-4063-A139-1C4A963454EB</object-id>
          </tp:taxon-name><tp:taxon-authority>Marshall, 1943</tp:taxon-authority><tp:nomenclature-citation-list><tp:nomenclature-citation><tp:taxon-name><tp:taxon-name-part taxon-name-part-type="genus">Testudacarus</tp:taxon-name-part> <tp:taxon-name-part taxon-name-part-type="species">americanus</tp:taxon-name-part></tp:taxon-name><comment>: <xref ref-type="bibr" rid="B57">Marshall 1943</xref> : 320; <xref ref-type="bibr" rid="B9">Bergstrom 1953</xref> : 160; <xref ref-type="bibr" rid="B60">Mitchell 1954</xref> : 40; <xref ref-type="bibr" rid="B47">Imamura 1955</xref> : 182, 188; <xref ref-type="bibr" rid="B101">Viets 1956</xref> : 255; <xref ref-type="bibr" rid="B32">Habeeb 1959a</xref>: 21; <xref ref-type="bibr" rid="B33">Habeeb 1959b</xref>: 6; <xref ref-type="bibr" rid="B18">Crowell 1961</xref> : 329; <xref ref-type="bibr" rid="B61">Mitchell 1962</xref> : 42; <xref ref-type="bibr" rid="B55">Lundblad 1967</xref> : 418; <xref ref-type="bibr" rid="B35">Habeeb 1967</xref> : 1, 4; <xref ref-type="bibr" rid="B36">Habeeb 1969</xref> : 2; <xref ref-type="bibr" rid="B113">Young 1969</xref> : 373, 376–377, 380–381, 383–384, 386; <xref ref-type="bibr" rid="B15">Cook 1974</xref> : 578–579; <xref ref-type="bibr" rid="B37">Habeeb 1974a</xref> : 1; <xref ref-type="bibr" rid="B49">Imamura 1976</xref> : 283, 284; <xref ref-type="bibr" rid="B88">Smith 1982</xref> : 901, 922–923, 981–985; <xref ref-type="bibr" rid="B103">Viets 1987</xref> : 724–725; <xref ref-type="bibr" rid="B93">Smith and Cook 1991</xref> : 582; <xref ref-type="bibr" rid="B16">Cramer 1992</xref> : 14; <xref ref-type="bibr" rid="B97">Smith et al. 2001</xref> : 625; <xref ref-type="bibr" rid="B28">Guo and Jin 2005</xref> : 72; <xref ref-type="bibr" rid="B107">Walter et al. 2009</xref> : 353; <xref ref-type="bibr" rid="B95">Smith et al. 2010</xref> : 566; <xref ref-type="bibr" rid="B96">Smith et al. 2011</xref> : 262.</comment></tp:nomenclature-citation><tp:nomenclature-citation><tp:taxon-name><tp:taxon-name-part taxon-name-part-type="genus">Testudacarus</tp:taxon-name-part> <tp:taxon-name-part taxon-name-part-type="species">american</tp:taxon-name-part> <tp:taxon-name-part taxon-name-part-type="subspecies">galloi</tp:taxon-name-part></tp:taxon-name><comment>: <xref ref-type="bibr" rid="B36">Habeeb 1969</xref>: 2</comment></tp:nomenclature-citation></tp:nomenclature-citation-list></tp:nomenclature><tp:treatment-sec sec-type="Type series"><title>Type series.</title><p>
            <bold>Holotype (1♀): California, USA</bold>: 1♀ from Santa Cruz County, Waddell Creek, 29-30 June 1933, by PR Needham, RM330008</p></tp:treatment-sec><tp:treatment-sec sec-type="material"><title>Other material examined.</title><p>
            <bold>Other (9♀, 8♂): Oregon, USA</bold>: 1♀ and 1♂ from Lincoln County, Siuslaw National Forest, Lord Creek, (<named-content xmlns:xlink="http://www.w3.org/1999/xlink" content-type="dwc:verbatimCoordinates" xlink:type="simple"><named-content content-type="geo-json" specific-use="{&#34;type&#34;:&#34;Point&#34;,&#34;coordinates&#34;:[-123.769722,44.24]}" xlink:type="simple">44°14'24.00"N, 123°46'11.00"W</named-content></named-content>), 8 August 2013, by JC O’Neill and WA Nelson, JNOW13-0808-002; 3♀ and 4♂ from Lane County, Cape Perpetua, Cape Perpetua Campground (<named-content xmlns:xlink="http://www.w3.org/1999/xlink" content-type="dwc:verbatimCoordinates" xlink:type="simple"><named-content content-type="geo-json" specific-use="{&#34;type&#34;:&#34;Point&#34;,&#34;coordinates&#34;:[-124.093889,44.280833]}" xlink:type="simple">44°16'51.00"N, 124°5'38.00"W</named-content></named-content>), 15 September 2004, by IM Smith, IMS040077; 1♀ and 1♂ from Lane County, Rock Creek, Rock Creek Campground off Route 101 between Heceta Head and Yachats (<named-content xmlns:xlink="http://www.w3.org/1999/xlink" content-type="dwc:verbatimCoordinates" xlink:type="simple"><named-content content-type="geo-json" specific-use="{&#34;type&#34;:&#34;Point&#34;,&#34;coordinates&#34;:[-124.109444,44.185]}" xlink:type="simple">44°11'6.00"N, 124°6'34.00"W</named-content></named-content>), 14 September 2004, by IM Smith, IMS040076; 1♀ from Lane County, Cape Creek, Cape Perpetua, Cape Perpetua Campground (<named-content xmlns:xlink="http://www.w3.org/1999/xlink" content-type="dwc:verbatimCoordinates" xlink:type="simple"><named-content content-type="geo-json" specific-use="{&#34;type&#34;:&#34;Point&#34;,&#34;coordinates&#34;:[-124.093889,44.280833]}" xlink:type="simple">44°16'51.00"N, 124°5'38.00"W</named-content></named-content>), 24 June 2010, by IM <!--PageBreak-->Smith, IMS100083; 1♀ and 1♂ from Curry County, Port Orford, beside road from Humbug Mountain State Park to McGribble Campground (Forest Road 5002) 5.3 km from Route 101 (<named-content xmlns:xlink="http://www.w3.org/1999/xlink" content-type="dwc:verbatimCoordinates" xlink:type="simple"><named-content content-type="geo-json" specific-use="{&#34;type&#34;:&#34;Point&#34;,&#34;coordinates&#34;:[-124.398333,42.703056]}" xlink:type="simple">42°42'11.00"N, 124°23'54.00"W</named-content></named-content>), 25 June 1976, by IM Smith, IMS760161; 1♀ from Curry County, Port Orford, beside road from Humbug Mountain State Pk to McGribble Campground (Forest Road 5002) 4.6 km from Route 101 (<named-content xmlns:xlink="http://www.w3.org/1999/xlink" content-type="dwc:verbatimCoordinates" xlink:type="simple"><named-content content-type="geo-json" specific-use="{&#34;type&#34;:&#34;Point&#34;,&#34;coordinates&#34;:[-124.405833,42.700833]}" xlink:type="simple">42°42'3.00"N, 124°24'21.00"W</named-content></named-content>), 17 June 2010, by IM Smith , IMS100070; 1♀ from Curry County, Siskiyou National Forest, North Fork of Foster Creek, beside Road #33 between Powers and Agness (<named-content xmlns:xlink="http://www.w3.org/1999/xlink" content-type="dwc:verbatimCoordinates" xlink:type="simple"><named-content content-type="geo-json" specific-use="{&#34;type&#34;:&#34;Point&#34;,&#34;coordinates&#34;:[-124.066667,42.65]}" xlink:type="simple">42°39'N, 124°4'W</named-content></named-content>), 2 July 1983, IMS 830019; <bold>Washington, USA</bold>: 1♂ from Kittitas County, Wenatchee National Forest, Squawk Creek, (<named-content xmlns:xlink="http://www.w3.org/1999/xlink" content-type="dwc:verbatimCoordinates" xlink:type="simple"><named-content content-type="geo-json" specific-use="{&#34;type&#34;:&#34;Point&#34;,&#34;coordinates&#34;:[-120.698056,47.280833]}" xlink:type="simple">47°16'51.00"N, 120°41'53.00"W</named-content></named-content>), 31 July 2013, by JC O’Neill, WA Nelson, JNOW13-0731-002.</p></tp:treatment-sec><tp:treatment-sec sec-type="Type deposition"><title>Type deposition.</title><p>Holotype (1♀) deposited at <named-content xmlns:xlink="http://www.w3.org/1999/xlink" content-type="dwc:institutional_code" xlink:type="simple">CNC</named-content>.</p></tp:treatment-sec><tp:treatment-sec sec-type="Diagnosis"><title>Diagnosis.</title><p>Resembling most <italic><tp:taxon-name><tp:taxon-name-part taxon-name-part-type="genus">Testudacarus</tp:taxon-name-part> <tp:taxon-name-part taxon-name-part-type="species">smithi</tp:taxon-name-part></tp:taxon-name></italic>, these mites differ by shape, color, and several other characters. Most notably, <italic><tp:taxon-name><tp:taxon-name-part taxon-name-part-type="genus">Testudacarus</tp:taxon-name-part> <tp:taxon-name-part taxon-name-part-type="species">americanus</tp:taxon-name-part></tp:taxon-name></italic> are elliptical and colorless to peach and have a small cheliceral fang (&lt;33 µm) while <italic><tp:taxon-name><tp:taxon-name-part taxon-name-part-type="genus">Testudacarus</tp:taxon-name-part> <tp:taxon-name-part taxon-name-part-type="species">smithi</tp:taxon-name-part></tp:taxon-name></italic> are rounded and are grey to colorless with large cheliceral fangs (&gt;40 µm).</p></tp:treatment-sec><tp:treatment-sec sec-type="Redescription"><title>Redescription.</title><p>
            <bold>Female (n=10)</bold> with characteristics of the genus with following specifications.</p><p>Gnathosoma — Subcapitulum [180–199 ventral length; 108–121 dorsal length; 110–124 tall] ovoid with short rostrum and colorless. Chelicerae [148–173 long] unmodified with lightly curved fangs [30–33 long]. Pedipalp [209–236 long] unmodified. Trochanter [29–37 long; 31–33 wide]. Femur [54–59 long; 38–45 wide]. Genu [47–60 long; 32–36 wide]. Tibia [53–59 long; 21–24 wide]. Tarsus [19–23 long; 9–13 wide].</p><p>Dorsum (Fig. <xref ref-type="fig" rid="F33">33</xref>) — [826–890 long; 570–688 wide] ovoid to oblong and colorless with a peach tint. Dorsal plate [696–765 long; 497–561 wide]. Primary sclerotization [626–710 long]. Dorso-glandularia-4 [221–260 apart] anterior to [0–35] and lateral to [50–67] muscle scars. Anterio-medial platelet [198–241 long; 85–105 wide] broad, thin, very slightly rounded trapezoid similar in size to anterio-lateral platelets. Anterio-lateral platelets [219–253 long; 103–130 wide]. Lateral platelets as follows: lateral-1 [562–78 long; 48–59 wide]; lateral-2 [175–191 long; 41–59 wide]; lateral-3 [50–81 long; 22–45 wide]; lateral-4 [137–180 long; 40–56 wide]; lateral-5 [62–78 long; 40–55 wide]; lateral-6 [140–153 long; 39–56 wide]; lateral-7 [76–102 long; 36–52 wide].</p><fig id="F33" position="float" orientation="portrait"><label>Figure 33.</label><caption><p>
          <italic><tp:taxon-name><tp:taxon-name-part taxon-name-part-type="genus">Testudacarus</tp:taxon-name-part> <tp:taxon-name-part taxon-name-part-type="species">americanus</tp:taxon-name-part></tp:taxon-name></italic> female: (<bold>Left</bold>) dorsum; (<bold>Right</bold>) venter. Scale: 100 µm.</p></caption><graphic xmlns:xlink="http://www.w3.org/1999/xlink" xlink:href="zookeys-582-013-g033.jpg" position="float" orientation="portrait" xlink:type="simple" id="oo_86224.jpg"/></fig><p>Venter (Fig. <xref ref-type="fig" rid="F33">33</xref>) — [973–1095 long; 620–731 wide] ovoid to oblong and colorless. Primary sclerotization [828–934 long]. Gnathosomal bay [83–100 dorsal length; 171–196 ventral length; 67–82 wide]. Coxal field [555–615 long; 393–478 wide] noticeably small in relation to the venter when compared to other Testudacarines. Coxa-I [279–326 long; 106–141 midlength]. Coxa-II + III [128–145 distance to top of coxa-II; 211–256 distance to top of coxa-III; 391–444 distance to bottom of coxa-III; 263–304 total length]. Coxa-IV [368–427 distance to top; 170–198 total length]. Genital field [375–438 distance to top; 570–641 distance to bottom; 188–203 total length; 157–170 width; 203–259 distance from gnathosomal bay; 94–118 distance <!--PageBreak-->from coxa-I; 282–325 distance to excretory pore; 403–472 distance to caudad]. Eggs [182–200 long; 1–2 eggs]. Distance to excretory pore [880–964].</p><p>Legs — colorless. Total leg and podomere lengths as follows: Leg-I [542–604 total; trochanter 68–75; basifemur 91–108; telofemur 75–83; genu 95–111; tibia 108–122; tarsus 101–112]. Leg-II [548–611 total; trochanter 63–72; basifemur 95–108; telofemur 70–83; genu 93–103; tibia 107–123; tarsus 110–127]. Leg-III [595–683 total; trochanter 66–73; basifemur 99–108; telofemur 76–84; genu 103–124; tibia 127–150; tarsus 124–153]. Leg-IV [854–987 total; trochanter 94–112; basifemur 125–152; telofemur 134–154; genu 170–192; tibia 171–216; tarsus 154–181].</p><p>
            <bold>Male (n=8)</bold> similar to female except for sexually dimorphic characters previously discussed and with following specifications.</p><p>Gnathosoma — Subcapitulum [164–178 ventral length; 97–109 dorsal length; 96–114 tall]. Chelicerae [132–152 long]. Fangs [28–33 long]. Pedipalp [202–222 long]. Trochanter [28–33 long; 28–33 wide]. Femur [50–58 long; 38–42 wide]. Genu [50–55 long; width 30–35 wide]. Tibia [53–58 long; 20–22 wide]. Tarsus [18–23 long; 11–13 wide].</p><p>Dorsum (Fig. <xref ref-type="fig" rid="F34">34</xref>) — [678–755 long; 475–534 wide]. Dorsal plate [573–645 long; 405–463 wide]. Dorso-glandularia-4 [180–208 apart] lateral to [40–58] and well an<!--PageBreak-->terior to [53–90] muscle scars. Anterio-medial platelet [194–220 long; 82–103 wide]. Anterio-lateral platelets [198–227 long; 101–120 wide] without noticeable bump. Lateral platelets as follows: lateral-1 [52–62 long; 35–48 wide]; lateral-2 [125–164 long; 30–45 wide]; lateral-3 [47–68 long; 21–31 wide]; lateral-4 [92–120 long; 31–41 wide]; lateral-5 [55–68 long; 20–39 wide]; lateral-6 [87–125 long; 25–43 wide]; lateral-7 [47–63 long; 26–38 wide].</p><fig id="F34" position="float" orientation="portrait"><label>Figure 34.</label><caption><p>
          <italic><tp:taxon-name><tp:taxon-name-part taxon-name-part-type="genus">Testudacarus</tp:taxon-name-part> <tp:taxon-name-part taxon-name-part-type="species">americanus</tp:taxon-name-part></tp:taxon-name></italic> male: (<bold>Left</bold>) dorsum; (<bold>Right</bold>) venter. Scale: 100 µm.</p></caption><graphic xmlns:xlink="http://www.w3.org/1999/xlink" xlink:href="zookeys-582-013-g034.jpg" position="float" orientation="portrait" xlink:type="simple" id="oo_86225.jpg"/></fig><p>Venter (Fig. <xref ref-type="fig" rid="F34">34</xref>) — [840–893 long; 516–605 wide]. Primary sclerotization [763–841 long]. Gnathosomal bay [76–93 dorsal length; 150–174 ventral length; 64–89 wide]. Coxal field [520–594 long; 361–402 wide]. Coxa-I [276–291 long; 112–126 midlength]. Coxa-II + III [112–130 distance to top of coxa-II; 190–226 distance to top of coxa-III; 413–452 distance to bottom of coxa-III; 298–324 total length]. Coxa-IV [366–395 length to top; 150–203 total length]. Genital field [448–492 distance to top; 593–638 distance to bottom; 130–159 total length; 120–138 width; 292–323 distance from gnathosomal bay; 168–200 distance from coxa-I; 181–201 distance to excretory pore; 236–280 distance to caudad]. Genital skeleton [163–178 long; 80–88 wide]. Distance to excretory pore [780–833].</p><p>Legs — total leg and podomere lengths as follows: Leg-I [501–560 total; trochanter 57–64; basifemur 85–99; telofemur 70–80; genu 90–102; tibia 101–113; tarsus 95–108]. Leg-II [508–567 total; trochanter 58–67; basifemur 88–96; telofe<!--PageBreak-->mur 67–74; genu 83–99; tibia 101–117; tarsus 105–119]. Leg-III [554–615 total; trochanter 59–63; basifemur 83–98; telofemur 70–76; genu 97–115; tibia 117–138; tarsus 119–132]. Leg-IV [526–882 total; trochanter 79–103; basifemur 116–130; telofemur 121–135; genu 157–175; tibia 171–197; tarsus 149–166].</p></tp:treatment-sec><tp:treatment-sec sec-type="Distribution"><title>Distribution.</title><p>Western North America within and west of the Rocky Mountains. California (<xref ref-type="bibr" rid="B57">Marshall 1943</xref>), Wyoming (<xref ref-type="bibr" rid="B9">Bergstrom 1953</xref>), Colorado (<xref ref-type="bibr" rid="B113">Young 1969</xref>), Vancouver Island (<xref ref-type="bibr" rid="B88">Smith 1982</xref>), Mexico State (<xref ref-type="bibr" rid="B16">Cramer 1992</xref>).</p></tp:treatment-sec><tp:treatment-sec sec-type="Remarks"><title>Remarks.</title><p>Having examined the type material, we suggest that <italic><tp:taxon-name><tp:taxon-name-part taxon-name-part-type="genus">Testudacarus</tp:taxon-name-part> <tp:taxon-name-part taxon-name-part-type="species">americanus</tp:taxon-name-part> <tp:taxon-name-part taxon-name-part-type="subspecies">galloi</tp:taxon-name-part></tp:taxon-name></italic> Habeeb, 1969 is simply a teneral <italic><tp:taxon-name><tp:taxon-name-part taxon-name-part-type="genus">Testudacarus</tp:taxon-name-part> <tp:taxon-name-part taxon-name-part-type="species">americanus</tp:taxon-name-part></tp:taxon-name></italic> that Habeeb confused for an “a-typical” <italic><tp:taxon-name><tp:taxon-name-part taxon-name-part-type="genus">Testudacarus</tp:taxon-name-part> <tp:taxon-name-part taxon-name-part-type="species">americanus</tp:taxon-name-part></tp:taxon-name></italic>.</p></tp:treatment-sec><ref-list><ref id="B57"><mixed-citation xmlns:xlink="http://www.w3.org/1999/xlink" xlink:type="simple">
          <person-group><name name-style="western"><surname>Marshall</surname><given-names>R</given-names></name></person-group> (<year>1943</year>) <article-title><tp:taxon-name><tp:taxon-name-part taxon-name-part-type="above-genus">Hydracarina</tp:taxon-name-part></tp:taxon-name> from California. Part I.</article-title> <source>Transactions of the American Microscopical Society</source> <volume>62</volume>: <fpage>306</fpage>–<lpage>324</lpage>. doi: <ext-link xlink:type="simple" ext-link-type="doi" xlink:href="10.2307/3223036">10.2307/3223036</ext-link></mixed-citation></ref><ref id="B9"><mixed-citation xmlns:xlink="http://www.w3.org/1999/xlink" xlink:type="simple">
          <person-group><name name-style="western"><surname>Bergstrom</surname><given-names>D</given-names></name></person-group> (<year>1953</year>) <article-title><tp:taxon-name><tp:taxon-name-part taxon-name-part-type="above-genus">Hydracarina</tp:taxon-name-part></tp:taxon-name> from the Rocky Mountain Region.</article-title> <source>Transactions of the American Microscoicpal Society</source> <volume>72</volume>: <fpage>157</fpage>–<lpage>162</lpage>. doi: <ext-link xlink:type="simple" ext-link-type="doi" xlink:href="10.2307/3223514">10.2307/3223514</ext-link></mixed-citation></ref><ref id="B60"><mixed-citation xmlns:xlink="http://www.w3.org/1999/xlink" xlink:type="simple">
          <person-group><name name-style="western"><surname>Mitchell</surname><given-names>RD</given-names></name></person-group> (<year>1954</year>) <article-title>Check list of North American water-mites.</article-title> <source>Fieldiana: Zoology</source> <volume>35</volume>: <fpage>27</fpage>–<lpage>70</lpage>.</mixed-citation></ref><ref id="B47"><mixed-citation xmlns:xlink="http://www.w3.org/1999/xlink" xlink:type="simple">
          <person-group><name name-style="western"><surname>Imamura</surname><given-names>T</given-names></name></person-group> (<year>1955</year>) <article-title>Crenophilous and rheophilous water-mites from Mishima and its vicinity.</article-title> <source>Bulletin of the Biogeographical Society of Japan</source> <volume>16-19</volume>: <fpage>181</fpage>–<lpage>192</lpage>.</mixed-citation></ref><ref id="B101"><mixed-citation xmlns:xlink="http://www.w3.org/1999/xlink" xlink:type="simple">
          <person-group><name name-style="western"><surname>Viets</surname><given-names>K</given-names></name></person-group> (<year>1956</year>) <source>Die milben des süßwassers und des meeres: <tp:taxon-name><tp:taxon-name-part taxon-name-part-type="above-genus">Hydrachnellae</tp:taxon-name-part></tp:taxon-name> und <tp:taxon-name><tp:taxon-name-part taxon-name-part-type="family">Halacaridae</tp:taxon-name-part></tp:taxon-name> (<tp:taxon-name><tp:taxon-name-part taxon-name-part-type="subclass">Acari</tp:taxon-name-part></tp:taxon-name>). Zweiter un dritter teil. Katalog und nomenklator.</source> <publisher-name>Gustav Fischer</publisher-name>, <publisher-loc>Jena</publisher-loc>, <size units="page">870 pp</size>.</mixed-citation></ref><ref id="B32"><mixed-citation xmlns:xlink="http://www.w3.org/1999/xlink" xlink:type="simple">
          <person-group><name name-style="western"><surname>Habeeb</surname><given-names>H</given-names></name></person-group> (<year>1959a</year>) <article-title>List of North American water-mites.</article-title> <source>Le Naturaliste Canadien</source> <volume>86</volume>: <fpage>19</fpage>–<lpage>25</lpage>.</mixed-citation></ref><ref id="B33"><mixed-citation xmlns:xlink="http://www.w3.org/1999/xlink" xlink:type="simple">
          <person-group><name name-style="western"><surname>Habeeb</surname><given-names>H</given-names></name></person-group> (<year>1959b</year>) <article-title>New <tp:taxon-name><tp:taxon-name-part taxon-name-part-type="above-genus">Hydrachnellae</tp:taxon-name-part></tp:taxon-name> chiefly from California.</article-title> <source>Leaflets of Acadian Biology</source> <volume>19</volume>: <fpage>1</fpage>–<lpage>6</lpage>.</mixed-citation></ref><ref id="B18"><mixed-citation xmlns:xlink="http://www.w3.org/1999/xlink" xlink:type="simple">
          <person-group><name name-style="western"><surname>Crowell</surname><given-names>RM</given-names></name></person-group> (<year>1961</year>) <article-title>Catalogue of the distribution and ecological relationship of North American <tp:taxon-name><tp:taxon-name-part taxon-name-part-type="above-genus">Hydracarina</tp:taxon-name-part></tp:taxon-name>.</article-title> <source>Canadian Entomologist</source> <volume>93</volume>: <fpage>321</fpage>–<lpage>359</lpage>. doi: <ext-link xlink:type="simple" ext-link-type="doi" xlink:href="10.4039/Ent93321-5">10.4039/Ent93321-5</ext-link></mixed-citation></ref><ref id="B61"><mixed-citation xmlns:xlink="http://www.w3.org/1999/xlink" xlink:type="simple">
          <person-group><name name-style="western"><surname>Mitchell</surname><given-names>RD</given-names></name></person-group> (<year>1962</year>) <article-title>The structure and evolution of water-mite mouthparts.</article-title> <source>Journal of Morphology</source> <volume>110</volume>: <fpage>41</fpage>–<lpage>59</lpage>.</mixed-citation></ref><ref id="B55"><mixed-citation xmlns:xlink="http://www.w3.org/1999/xlink" xlink:type="simple">
          <person-group><name name-style="western"><surname>Lundblad</surname><given-names>CO</given-names></name></person-group> (<year>1967</year>) <article-title>Wassermilben von Hinterindien.</article-title> <source>Arkiv för Zoologi</source> <volume>19</volume>: <fpage>391</fpage>–<lpage>419</lpage>. <comment>[In German]</comment></mixed-citation></ref><ref id="B35"><mixed-citation xmlns:xlink="http://www.w3.org/1999/xlink" xlink:type="simple">
          <person-group><name name-style="western"><surname>Habeeb</surname><given-names>H</given-names></name></person-group> (<year>1967</year>) <article-title>A check list of North American water-mites.</article-title> <source>Leaflets of Acadian Biology</source> <volume>43</volume>: <fpage>1</fpage>–<lpage>8</lpage>.</mixed-citation></ref><ref id="B36"><mixed-citation xmlns:xlink="http://www.w3.org/1999/xlink" xlink:type="simple">
          <person-group><name name-style="western"><surname>Habeeb</surname><given-names>H</given-names></name></person-group> (<year>1969</year>) <article-title>Notes on water-mites – II. (erratum: III).</article-title> <source>Leaflets of Acadian Biology</source> <volume>51</volume>: <fpage>1</fpage>–<lpage>2</lpage>.</mixed-citation></ref><ref id="B113"><mixed-citation xmlns:xlink="http://www.w3.org/1999/xlink" xlink:type="simple">
          <person-group><name name-style="western"><surname>Young</surname><given-names>WC</given-names></name></person-group> (<year>1969</year>) <article-title>Ecological distribution of <tp:taxon-name><tp:taxon-name-part taxon-name-part-type="above-genus">Hydracarina</tp:taxon-name-part></tp:taxon-name> in north central Colorado.</article-title> <source>American Midland Naturalist</source> <volume>82</volume>: <fpage>367</fpage>–<lpage>401</lpage>. doi: <ext-link xlink:type="simple" ext-link-type="doi" xlink:href="10.2307/2423785">10.2307/2423785</ext-link></mixed-citation></ref><ref id="B15"><mixed-citation xmlns:xlink="http://www.w3.org/1999/xlink" xlink:type="simple">
          <person-group><name name-style="western"><surname>Cook</surname><given-names>DR</given-names></name></person-group> (<year>1974</year>) <article-title>Water mite genera and subgenera.</article-title> <source>Memoirs of the American Entomological Institute</source> <volume>21</volume>: <fpage>1</fpage>–<lpage>841</lpage>.</mixed-citation></ref><ref id="B37"><mixed-citation xmlns:xlink="http://www.w3.org/1999/xlink" xlink:type="simple">
          <person-group><name name-style="western"><surname>Habeeb</surname><given-names>H</given-names></name></person-group> (<year>1974a</year>) <article-title>New genera of water-mites.</article-title> <source>Leaflets of Acadian Biology</source> <volume>61</volume>: <fpage>1</fpage>–<lpage>2</lpage>.</mixed-citation></ref><ref id="B49"><mixed-citation xmlns:xlink="http://www.w3.org/1999/xlink" xlink:type="simple">
          <person-group><name name-style="western"><surname>Imamura</surname><given-names>T</given-names></name></person-group> (<year>1976</year>) <article-title>Two new species of water-mites from Nikko National Park, Japan.</article-title> <source>Annotationes Zoologicae Japonenses</source> <volume>49</volume>: <fpage>279</fpage>–<lpage>284</lpage>.</mixed-citation></ref><ref id="B88"><mixed-citation xmlns:xlink="http://www.w3.org/1999/xlink" xlink:type="simple">
          <person-group><name name-style="western"><surname>Smith</surname><given-names>IM</given-names></name></person-group> (<year>1982</year>) <article-title>Larvae of water mites of the genera of the superfamily <tp:taxon-name><tp:taxon-name-part taxon-name-part-type="superfamily">Lebertioidea</tp:taxon-name-part></tp:taxon-name> (<tp:taxon-name><tp:taxon-name-part taxon-name-part-type="order">Prostigmata</tp:taxon-name-part></tp:taxon-name>: <tp:taxon-name><tp:taxon-name-part taxon-name-part-type="clade">Parasitengona</tp:taxon-name-part></tp:taxon-name>) in North America with comments on phylogeny and higher classification of the superfamily.</article-title> <source>Canadian Entomologist</source> <volume>114</volume>: <fpage>901</fpage>–<lpage>990</lpage>. doi: <ext-link xlink:type="simple" ext-link-type="doi" xlink:href="10.4039/Ent114901-10">10.4039/Ent114901-10</ext-link></mixed-citation></ref><ref id="B103"><mixed-citation xmlns:xlink="http://www.w3.org/1999/xlink" xlink:type="simple">
          <person-group><name name-style="western"><surname>Viets</surname><given-names>KO</given-names></name></person-group> (<year>1987</year>) <article-title>Die milben des Süßwassers (<tp:taxon-name><tp:taxon-name-part taxon-name-part-type="above-genus">Hydrachnellae</tp:taxon-name-part></tp:taxon-name> und <tp:taxon-name><tp:taxon-name-part taxon-name-part-type="family">Halacaridae</tp:taxon-name-part></tp:taxon-name> [part.], <tp:taxon-name><tp:taxon-name-part taxon-name-part-type="subclass">Acari</tp:taxon-name-part></tp:taxon-name>). 2: Katalog.</article-title> <source>Sonderbände des Naturwissenschaftlichen Vereins in Hamburg</source> <volume>8</volume>: <fpage>1</fpage>–<lpage>1012</lpage>. [In German]</mixed-citation></ref><ref id="B93"><mixed-citation xmlns:xlink="http://www.w3.org/1999/xlink" xlink:type="simple">
          <person-group><name name-style="western"><surname>Smith</surname><given-names>IM</given-names></name><name name-style="western"><surname>Cook</surname><given-names>DR</given-names></name></person-group> (<year>1991</year>) <article-title>Water mites (Hydrachnidiae) and other arachnids.</article-title> In: <person-group><name name-style="western"><surname>Thorp</surname><given-names>JH</given-names></name><name name-style="western"><surname>Covich</surname><given-names>AP</given-names></name></person-group> (<role>Eds</role>) <source>Ecology and Classification of North American Freshwater Invertebrates</source>. <publisher-name>Academic Press</publisher-name>, <publisher-loc>San Diego</publisher-loc>, <fpage>523</fpage>–<lpage>592</lpage>.</mixed-citation></ref><ref id="B16"><mixed-citation xmlns:xlink="http://www.w3.org/1999/xlink" xlink:type="simple">
          <person-group><name name-style="western"><surname>Cramer</surname><given-names>C</given-names></name></person-group> (<year>1992</year>) <article-title>Estudios sobre hidracáridos Mexicanos, familia <tp:taxon-name><tp:taxon-name-part taxon-name-part-type="genus">Torrenticolidae</tp:taxon-name-part></tp:taxon-name>. I. Cinco especies nuevas de <italic><tp:taxon-name><tp:taxon-name-part taxon-name-part-type="genus">Neoatractides</tp:taxon-name-part></tp:taxon-name></italic> y <italic><tp:taxon-name><tp:taxon-name-part taxon-name-part-type="genus">Torrenticola</tp:taxon-name-part></tp:taxon-name></italic> y primer registro de <italic><tp:taxon-name><tp:taxon-name-part taxon-name-part-type="genus">Testudacarus</tp:taxon-name-part></tp:taxon-name></italic> para México.</article-title> <source>Anales Instituto de Biologia, Universidad Nacionale Autónoma de México, Seria Zoologia</source> <volume>63</volume>: <fpage>13</fpage>–<lpage>27</lpage>. <comment>[In Spanish]</comment></mixed-citation></ref><ref id="B97"><mixed-citation xmlns:xlink="http://www.w3.org/1999/xlink" xlink:type="simple">
          <person-group><name name-style="western"><surname>Smith</surname><given-names>IM</given-names></name><name name-style="western"><surname>Smith</surname><given-names>BP</given-names></name><name name-style="western"><surname>Cook</surname><given-names>DR</given-names></name></person-group> (<year>2001</year>) <article-title>Water mites (Hydrachnida) and other arachnids.</article-title> In: <person-group><name name-style="western"><surname>Covich</surname><given-names>JH</given-names></name><name name-style="western"><surname>Thorp</surname><given-names>AP</given-names></name></person-group> (<role>Eds</role>) <source>Ecology and Classification of North American Freshwater Invertebrates</source>. <publisher-name>Academic Press</publisher-name>, <publisher-loc>San Diego</publisher-loc>, <fpage>551</fpage>–<lpage>659</lpage>. <ext-link xlink:type="simple" ext-link-type="uri" xlink:href="http://www.sciencedirect.com/science/article/pii/B978012690647950017X">http://www.sciencedirect.com/science/article/pii/B978012690647950017X</ext-link> [<date-in-citation content-type="access-date">April 10, 2015</date-in-citation>]</mixed-citation></ref><ref id="B28"><mixed-citation xmlns:xlink="http://www.w3.org/1999/xlink" xlink:type="simple">
          <person-group><name name-style="western"><surname>Guo</surname><given-names>J-J</given-names></name><name name-style="western"><surname>Jin</surname><given-names>D-C</given-names></name></person-group> (<year>2005</year>) <article-title>Description of a new species <italic><tp:taxon-name><tp:taxon-name-part taxon-name-part-type="genus">Testudacarus</tp:taxon-name-part></tp:taxon-name></italic> in the subfamily <tp:taxon-name><tp:taxon-name-part taxon-name-part-type="subfamily">Testudacarinae</tp:taxon-name-part></tp:taxon-name> newly recorded from China (<tp:taxon-name><tp:taxon-name-part taxon-name-part-type="subclass">Acari</tp:taxon-name-part></tp:taxon-name>, <tp:taxon-name><tp:taxon-name-part taxon-name-part-type="superfamily">Lebertioidea</tp:taxon-name-part></tp:taxon-name>, <tp:taxon-name><tp:taxon-name-part taxon-name-part-type="genus">Torrenticolidae</tp:taxon-name-part></tp:taxon-name>).</article-title> <source>Acta Zootaxonomica Sinica</source> <volume>30</volume>: <fpage>70</fpage>–<lpage>72</lpage>.</mixed-citation></ref><ref id="B107"><mixed-citation xmlns:xlink="http://www.w3.org/1999/xlink" xlink:type="simple">
          <person-group><name name-style="western"><surname>Walter</surname><given-names>DE</given-names></name><name name-style="western"><surname>Lindquist</surname><given-names>EE</given-names></name><name name-style="western"><surname>Smith</surname><given-names>IM</given-names></name><name name-style="western"><surname>Cook</surname><given-names>DR</given-names></name><name name-style="western"><surname>Krantz</surname><given-names>GW</given-names></name></person-group> (<year>2009</year>) <article-title>Order <tp:taxon-name><tp:taxon-name-part taxon-name-part-type="order">Trombidiformes</tp:taxon-name-part></tp:taxon-name>.</article-title> In: <person-group><name name-style="western"><surname>Krantz</surname><given-names>GW</given-names></name><name name-style="western"><surname>Walter</surname><given-names>DE</given-names></name></person-group> (<role>Eds</role>) <source>A Manual of Acarology</source>. <publisher-name>Texas Tech University Press</publisher-name>, <publisher-loc>Lubbock</publisher-loc>, <fpage>233</fpage>–<lpage>420</lpage>.</mixed-citation></ref><ref id="B95"><mixed-citation xmlns:xlink="http://www.w3.org/1999/xlink" xlink:type="simple">
          <person-group><name name-style="western"><surname>Smith</surname><given-names>IM</given-names></name><name name-style="western"><surname>Cook</surname><given-names>DR</given-names></name><name name-style="western"><surname>Smith</surname><given-names>BP</given-names></name></person-group> (<year>2010</year>) <article-title>Water mites (Hydrachnidiae) and other arachnids.</article-title> In: <person-group><name name-style="western"><surname>Thorp</surname><given-names>JH</given-names></name><name name-style="western"><surname>Covich</surname><given-names>AP</given-names></name></person-group> (<role>Eds</role>) <source>Ecology and Classification of North American Freshwater Invertebrates</source>. <publisher-name>Academic Press</publisher-name>, <publisher-loc>San Diego</publisher-loc>, <fpage>485</fpage>–<lpage>586</lpage>. doi: <ext-link xlink:type="simple" ext-link-type="doi" xlink:href="10.1016/B978-0-12-374855-3.00015-7">10.1016/B978-0-12-374855-3.00015-7</ext-link></mixed-citation></ref><ref id="B96"><mixed-citation xmlns:xlink="http://www.w3.org/1999/xlink" xlink:type="simple">
          <person-group><name name-style="western"><surname>Smith</surname><given-names>IM</given-names></name><name name-style="western"><surname>Lindquist</surname><given-names>EE</given-names></name><name name-style="western"><surname>Behan-Pelletier</surname><given-names>V</given-names></name></person-group> (<year>2011</year>) <article-title>Mites (<tp:taxon-name><tp:taxon-name-part taxon-name-part-type="subclass">Acari</tp:taxon-name-part></tp:taxon-name>).</article-title> In: <person-group><name name-style="western"><surname>Scudder</surname><given-names>GGE</given-names></name><name name-style="western"><surname>Smith</surname><given-names>IM</given-names></name></person-group> (<role>Eds</role>) <source>Assessment of Species Diversity in the Montane Cordillera Ecozone</source>, <fpage>193</fpage>–<lpage>268</lpage>. Available at <ext-link xlink:type="simple" ext-link-type="uri" xlink:href="http://www.royalbcmuseum.bc.ca/assets/Montane-Cordillera-Ecozone.pdf">http://www.royalbcmuseum.bc.ca/assets/Montane-Cordillera-Ecozone.pdf</ext-link></mixed-citation></ref></ref-list></tp:taxon-treatment>
