# Supplementary material for: Systematics of testudacarine torrent mites (Acari, Hydrachnidia, Torrenticolidae) with descriptions of 13 new species from North America
Source: Zookeys. 2016 Apr 21;(582):13–110. doi: 10.3897/zookeys.582.7684 (PMC4857046; doi:10.3897/zookeys.582.7684)
Supplement: XML Treatment for Testudacarus kirkwoodae [file zookeys.582.7684-treatment15.xml]

<!DOCTYPE tp:taxon-treatment
  PUBLIC "-//TaxonX//DTD Taxonomic Treatment Publishing DTD v0 20100105//EN" "tax-treatment-NSO.dtd">
<tp:taxon-treatment xmlns:tp="http://www.plazi.org/taxpub"><tp:treatment-meta><kwd-group><label>Taxon classification</label><kwd><named-content content-type="kingdom">Animalia</named-content></kwd><kwd><named-content content-type="order">Trombidiformes</named-content></kwd><kwd><named-content content-type="family">Torrenticolidae</named-content></kwd></kwd-group><mixed-citation publication-type="journal"><person-group><name><surname>O’Neill</surname><given-names>Joseph C.</given-names></name><name><surname>Fisher</surname><given-names>J. Ray</given-names></name><name><surname>Nelson</surname><given-names>Whitney A.</given-names></name><name><surname>Skvarla</surname><given-names>Micheal J.</given-names></name><name><surname>Fisher</surname><given-names>Danielle M.</given-names></name><name><surname>Dowling</surname><given-names>Ashley P. G.</given-names></name></person-group><article-title>Systematics of testudacarine torrent mites (<tp:taxon-name><tp:taxon-name-part taxon-name-part-type="subclass">Acari</tp:taxon-name-part></tp:taxon-name>, <tp:taxon-name><tp:taxon-name-part taxon-name-part-type="above-genus">Hydrachnidia</tp:taxon-name-part></tp:taxon-name>, <tp:taxon-name><tp:taxon-name-part taxon-name-part-type="genus">Torrenticolidae</tp:taxon-name-part></tp:taxon-name>) with descriptions of 13 new species from North America</article-title><source>Zookeys</source><day>21</day><month>4</month><year>2016</year><volume>2016</volume><issue>582</issue><fpage>13</fpage><lpage>110</lpage><pub-id pub-id-type="doi">10.3897/zookeys.582.7684</pub-id></mixed-citation></tp:treatment-meta><tp:nomenclature><tp:taxon-name>
            <tp:taxon-name-part taxon-name-part-type="genus">Testudacarus</tp:taxon-name-part>
            <tp:taxon-name-part taxon-name-part-type="species">kirkwoodae</tp:taxon-name-part>
            <object-id xmlns:xlink="http://www.w3.org/1999/xlink" content-type="zoobank" xlink:type="simple">http://zoobank.org/B46CE9B8-65BC-4F12-B8C2-791C23CDB4BA</object-id>
          </tp:taxon-name><tp:taxon-authority>O’Neill &amp; Dowling</tp:taxon-authority><tp:taxon-status xmlns:xlink="http://www.w3.org/1999/xlink" xlink:type="simple">sp. n.</tp:taxon-status></tp:nomenclature><tp:treatment-sec sec-type="Type series"><title>Type series.</title><p>
            <bold>Holotype (1♀) Oregon, USA</bold>: 1♀ from Douglas County, Rouge River National Forest, Muir Creek, (<named-content xmlns:xlink="http://www.w3.org/1999/xlink" content-type="dwc:verbatimCoordinates" xlink:type="simple"><named-content content-type="geo-json" specific-use="{&#34;type&#34;:&#34;Point&#34;,&#34;coordinates&#34;:[-122.351111,43.048056]}" xlink:type="simple">43°2'53.00"N, 122°21'4.00"W</named-content></named-content>), 12 August 2013, by JC O’Neill and WA Nelson, JNOW13-0812-004 (Specimen 141885 – DNA#1791); <bold>Other examined but not measured (1♀): Washington, USA</bold>: 1♀ from Snohomish County, Mount Baker National Forest, tributary of South Fork of Sauk River, (<named-content xmlns:xlink="http://www.w3.org/1999/xlink" content-type="dwc:verbatimCoordinates" xlink:type="simple"><named-content content-type="geo-json" specific-use="{&#34;type&#34;:&#34;Point&#34;,&#34;coordinates&#34;:[-121.44,48.027778]}" xlink:type="simple">48°1'40.00"N, 121°26'24.00"W</named-content></named-content>), 28 July 2013, JC O’Neill and WA Nelson, JNOW13-0728-003</p></tp:treatment-sec><tp:treatment-sec sec-type="Type deposition"><title>Type deposition.</title><p>Holotype (1♀) deposited at <named-content xmlns:xlink="http://www.w3.org/1999/xlink" content-type="dwc:institutional_code" xlink:type="simple">CNC</named-content>.</p></tp:treatment-sec><tp:treatment-sec sec-type="Diagnosis"><title>Diagnosis.</title><p>These are the largest known testudacarines and also differ further from their complex in having a smaller, more rounded anterio-medial platelet.</p></tp:treatment-sec><tp:treatment-sec sec-type="Description"><title>Description.</title><p>
            <bold>Female (n=1)</bold> with characteristics of genus with following specifications.</p><p>Gnathosoma — Subcapitulum [245 ventral length; 133 dorsal length; 130 tall] ovoid with short rostrum. Chelicerae [200 long] unmodified with lightly curved fangs [40 long]. Pedipalp [259 long] unmodified. Trochanter [38 long; 43 wide]. Femur [70 long; 50 wide]. Genu [63 long; 40 wide]. Tibia [63 long; 28 wide]. Tarsus [25 long; 15 wide].</p><p>Dorsum (Fig. <xref ref-type="fig" rid="F35">35</xref>) — [918 long; 645 wide] ovoid to oblong. Dorsal plate [758 long; 566 wide]. Primary sclerotization [603 long] light pink to colorless. Dorso-glandularia-4 [232 apart] lateral to [63] and around muscle scar midline. Platelets colorless. Anterio-medial platelet [201 long; 123 wide]. Anterio-lateral platelets [237 long; 134 wide]. Lateral platelets as follows: lateral-1 [65 long; 55 wide]; lateral-2 [173 long; 46 wide]; lateral-3 [67 long; 24 wide]; lateral-4 [173 long; 46 wide]; lateral-5 [91 long; 47 wide]; lateral-6 [149 long; 54 wide]; lateral-7 [93 long; 46 wide].</p><fig id="F35" position="float" orientation="portrait"><label>Figure 35.</label><caption><p>
          <italic><tp:taxon-name><tp:taxon-name-part taxon-name-part-type="genus">Testudacarus</tp:taxon-name-part> <tp:taxon-name-part taxon-name-part-type="species">kirkwoodae</tp:taxon-name-part></tp:taxon-name></italic> female: (<bold>Left</bold>) dorsum; (<bold>Right</bold>) venter. Scale: 100 µm.</p></caption><graphic xmlns:xlink="http://www.w3.org/1999/xlink" xlink:href="zookeys-582-013-g035.jpg" position="float" orientation="portrait" xlink:type="simple" id="oo_86226.jpg"/></fig><p>Venter (Fig. <xref ref-type="fig" rid="F35">35</xref>) — [1045 long; 853 wide] round to ovoid and colorless. Primary sclerotization [752 long]. Gnathosomal bay [123 dorsal length; 151 ventral length; 69 wide]. Coxal field [551 long; 484 wide] proportionally small compared to venter. Coxa-I [294 long; 144 midlength]. Coxa-II + III [114 distance to top of coxa-II; 202 <!--PageBreak-->distance to top of coxa-III; 393 distance to bottom of coxa-III; 279 total length]. Coxa-IV [376 distance to top; 175 total length]. Genital field [373 distance to top; 578 distance to bottom; 205 total length; 69 width; 222 distance from gnathosomal bay; 78 distance from coxa-I; 272 distance to excretory pore; 467 distance to caudad]. Distance to excretory pore [850].</p><p>Legs — colorless. Total leg and podomere lengths as follows: Leg-I [620 total; trochanter 70; basifemur 119; telofemur 89; genu 101; tibia 119; tarsus 121]. Leg-II [681 total; trochanter 77; basifemur 113; telofemur 90; genu 117; tibia 145; tarsus 140]. Leg-III [756 total; trochanter 70; basifemur 116; telofemur 93; genu 144; tibia 165; tarsus 167]. Leg-IV [1081 total; trochanter 136; basifemur 148; telofemur 159; genu 207; tibia 224; tarsus 208].</p><p>
            <bold>Male (n=0)</bold> unknown.</p></tp:treatment-sec><tp:treatment-sec sec-type="Etymology"><title>Etymology.</title><p>Specific epithet <italic><tp:taxon-name><tp:taxon-name-part taxon-name-part-type="species">kirkwoodae</tp:taxon-name-part></tp:taxon-name></italic> after my (JCO) mother’s maiden name. It was her bringing me to the leafcutter ant exhibit at our local science center that helped me become interested in biology as a child, and her endless support and advice that helped me finish my education.</p></tp:treatment-sec><tp:treatment-sec sec-type="Remarks"><title>Remarks.</title><p>As it is likely that this species represents a cryptic species complex (with 4.5% COI divergence between the two available specimens), measurements were in<!--PageBreak-->cluded from only one specimen (the other highlighted in red in Fig. <xref ref-type="fig" rid="F32">32</xref> was excluded). This was done so measurements would remain useful if more species were diagnosed in the future. Measurments were also not included from the other specimen because it is teneral and badly damaged and would therefore prove poor for any description. While more than a single specimen is certainly desired for new descriptions, the included specimen has unique morphological characters such as its large size (it is larger than any other testudacarine, including species from Asia), and has strong support as a unique clade using COI. Therefore, this single specimen is unique enough that we are comfortable describing it.</p></tp:treatment-sec><tp:treatment-sec sec-type="Distribution"><title>Distribution.</title><p>Only one specimen know from Douglas County, Oregon.</p></tp:treatment-sec><tp:treatment-sec><!--Section generated to contain objects referenced in tp:taxon-treatment.--><fig id="F32" position="float" orientation="portrait"><label>Figure 32.</label><caption><p>
          <italic><tp:taxon-name><tp:taxon-name-part taxon-name-part-type="genus">Testudacarus</tp:taxon-name-part> <tp:taxon-name-part taxon-name-part-type="species">americanus</tp:taxon-name-part></tp:taxon-name></italic> complex molecular phylogeny: 28S and COI Bayesian analysis showing strong support for five distinct clades (●: &gt;95% posterior probability); excluding pink clade, colored clades exhibit &lt;1.3% divergence in COI within and &gt;9% divergence between; pink exhibits 4.5% variation within; red specimen is a suspected species based on genetic data, but specimen is teneral and too badly damaged to diagnose; continuation of (<bold>C</bold>) lineage from Fig. <xref ref-type="fig" rid="F6">6</xref>.</p></caption><graphic xmlns:xlink="http://www.w3.org/1999/xlink" xlink:href="zookeys-582-013-g032.jpg" position="float" orientation="portrait" xlink:type="simple" id="oo_86223.jpg"/></fig><fig id="F6" position="float" orientation="portrait"><label>Figure 6.</label><caption><p>
              <tp:taxon-name><tp:taxon-name-part taxon-name-part-type="subfamily">Testudacarinae</tp:taxon-name-part></tp:taxon-name> molecular phylogeny and species complexes: (<bold>Left</bold>) combined 28S and COI Bayesian analysis resulting in a five branched soft polytomy (●: &gt;95% posterior probability); monophyly tested across <tp:taxon-name><tp:taxon-name-part taxon-name-part-type="genus">Torrenticolidae</tp:taxon-name-part></tp:taxon-name> but not depicted; (<bold>A–E</bold> represent tree continuation in Figs <xref ref-type="fig" rid="F8">8</xref>, <xref ref-type="fig" rid="F12">12</xref>, <xref ref-type="fig" rid="F23">23</xref>, <xref ref-type="fig" rid="F32">32</xref>, and <xref ref-type="fig" rid="F43">43</xref> respectively; (<bold>Right</bold>) species complexes with illustrative descriptions.</p></caption><graphic xmlns:xlink="http://www.w3.org/1999/xlink" xlink:href="zookeys-582-013-g006.jpg" position="float" orientation="portrait" xlink:type="simple" id="oo_86197.jpg"/></fig></tp:treatment-sec></tp:taxon-treatment>
