# Supplementary material for: Systematics of testudacarine torrent mites (Acari, Hydrachnidia, Torrenticolidae) with descriptions of 13 new species from North America
Source: Zookeys. 2016 Apr 21;(582):13–110. doi: 10.3897/zookeys.582.7684 (PMC4857046; doi:10.3897/zookeys.582.7684)
Supplement: XML Treatment for Testudacarus hyporhynchus [file zookeys.582.7684-treatment16.xml]

<!DOCTYPE tp:taxon-treatment
  PUBLIC "-//TaxonX//DTD Taxonomic Treatment Publishing DTD v0 20100105//EN" "tax-treatment-NSO.dtd">
<tp:taxon-treatment xmlns:tp="http://www.plazi.org/taxpub"><tp:treatment-meta><kwd-group><label>Taxon classification</label><kwd><named-content content-type="kingdom">Animalia</named-content></kwd><kwd><named-content content-type="order">Trombidiformes</named-content></kwd><kwd><named-content content-type="family">Torrenticolidae</named-content></kwd></kwd-group><mixed-citation publication-type="journal"><person-group><name><surname>O’Neill</surname><given-names>Joseph C.</given-names></name><name><surname>Fisher</surname><given-names>J. Ray</given-names></name><name><surname>Nelson</surname><given-names>Whitney A.</given-names></name><name><surname>Skvarla</surname><given-names>Micheal J.</given-names></name><name><surname>Fisher</surname><given-names>Danielle M.</given-names></name><name><surname>Dowling</surname><given-names>Ashley P. G.</given-names></name></person-group><article-title>Systematics of testudacarine torrent mites (<tp:taxon-name><tp:taxon-name-part taxon-name-part-type="subclass">Acari</tp:taxon-name-part></tp:taxon-name>, <tp:taxon-name><tp:taxon-name-part taxon-name-part-type="above-genus">Hydrachnidia</tp:taxon-name-part></tp:taxon-name>, <tp:taxon-name><tp:taxon-name-part taxon-name-part-type="genus">Torrenticolidae</tp:taxon-name-part></tp:taxon-name>) with descriptions of 13 new species from North America</article-title><source>Zookeys</source><day>21</day><month>4</month><year>2016</year><volume>2016</volume><issue>582</issue><fpage>13</fpage><lpage>110</lpage><pub-id pub-id-type="doi">10.3897/zookeys.582.7684</pub-id></mixed-citation></tp:treatment-meta><tp:nomenclature><tp:taxon-name>
            <tp:taxon-name-part taxon-name-part-type="genus">Testudacarus</tp:taxon-name-part>
            <tp:taxon-name-part taxon-name-part-type="species">hyporhynchus</tp:taxon-name-part>
            <object-id xmlns:xlink="http://www.w3.org/1999/xlink" content-type="zoobank" xlink:type="simple">http://zoobank.org/371AF7BE-204F-4CA7-8CE4-34EF7647B751</object-id>
          </tp:taxon-name><tp:taxon-authority>O’Neill &amp; Dowling</tp:taxon-authority><tp:taxon-status xmlns:xlink="http://www.w3.org/1999/xlink" xlink:type="simple">sp. n.</tp:taxon-status></tp:nomenclature><tp:treatment-sec sec-type="Type series"><title>Type series.</title><p>
            <bold>Holotype (1♀): California, USA</bold>: 1♀ Humboldt County, Willow Creek, Willow Creek Campground off Rt. 299 (<named-content xmlns:xlink="http://www.w3.org/1999/xlink" content-type="dwc:verbatimCoordinates" xlink:type="simple"><named-content content-type="geo-json" specific-use="{&#34;type&#34;:&#34;Point&#34;,&#34;coordinates&#34;:[-123.705833,40.904722]}" xlink:type="simple">40°54'17.00"N, 123°42'21.00"W</named-content></named-content>), 14 June 2010, by IM Smith, IMS100065 (Specimen 146762 – DNA#2177); <bold>Paratype (1♀, 2♂): California, USA</bold>: (allotype) 1♂ Humboldt County, Willow Creek, Willow Creek Campground off Rt. 299 (<named-content xmlns:xlink="http://www.w3.org/1999/xlink" content-type="dwc:verbatimCoordinates" xlink:type="simple"><named-content content-type="geo-json" specific-use="{&#34;type&#34;:&#34;Point&#34;,&#34;coordinates&#34;:[-123.705833,40.904722]}" xlink:type="simple">40°54'17.00"N, 123°42'21.00"W</named-content></named-content>), 14 June 2010, by IM Smith, IMS100065 (Specimen 146763 – DNA#2178); 1♂ Humboldt County, Willow Creek, Willow Creek Campground off Rt. 299 (<named-content xmlns:xlink="http://www.w3.org/1999/xlink" content-type="dwc:verbatimCoordinates" xlink:type="simple"><named-content content-type="geo-json" specific-use="{&#34;type&#34;:&#34;Point&#34;,&#34;coordinates&#34;:[-123.705833,40.904722]}" xlink:type="simple">40°54'17.00"N, 123°42'21.00"W</named-content></named-content>), 14 June 2010, by IM Smith, IMS100065; <bold>Oregon, USA</bold>: 1♀ from Curry County, Port Orford, beside Elk River Road 9.0 km east of Elk River Fish Hatchery (<named-content xmlns:xlink="http://www.w3.org/1999/xlink" content-type="dwc:verbatimCoordinates" xlink:type="simple"><named-content content-type="geo-json" specific-use="{&#34;type&#34;:&#34;Point&#34;,&#34;coordinates&#34;:[-124.341111,42.706111]}" xlink:type="simple">42°42'22.00"N, 124°20'28.00"W</named-content></named-content>), 22 June 2010, by IM Smith, IMS100080.</p></tp:treatment-sec><tp:treatment-sec sec-type="Type deposition"><title>Type deposition.</title><p>Holotype (1♀) and allotype (1♂) deposited at <named-content xmlns:xlink="http://www.w3.org/1999/xlink" content-type="dwc:institutional_code" xlink:type="simple">CNC</named-content>; two paratypes (1♀, 1♂) at <abbrev xmlns:xlink="http://www.w3.org/1999/xlink" content-type="institution" xlink:title="Acari Collection of the University of Arkansas" xlink:type="simple">ACUA</abbrev>.</p></tp:treatment-sec><tp:treatment-sec sec-type="Diagnosis"><title>Diagnosis.</title><p>These mites differ from the rest of the complex in having a dorsally “covered” gnathosomal bay (short doral gnathosomal bay length) and an elongate gnathosoma with a long rostrum that exteneds below the gnathosoma ventral surface.</p></tp:treatment-sec><tp:treatment-sec sec-type="Description"><title>Description.</title><p>
            <bold>Female (n=2)</bold> with characteristics of genus with following specifications.</p><p>Gnathosoma (Fig. <xref ref-type="fig" rid="F36">36</xref>) — Subcapitulum [244–250 ventral length; 150–155 dorsal length; 89–97 tall] elongate with long rostrum extending below ventral surface; colorless. Chelicerae [210–220 long] unmodified with lightly curved fangs [32–36 long]. Pedipalp [194–203 long] unmodified. Trochanter [24–25 long; 38–40 wide]. Femur [53–56 long; 42–43 wide]. Genu [44–45 long; 34–35 wide]. Tibia [50–54 long; 22–23 wide]. Tarsus [21–22 long; 9–10 wide].</p><fig id="F36" position="float" orientation="portrait"><label>Figure 36.</label><caption><p>
          <italic><tp:taxon-name><tp:taxon-name-part taxon-name-part-type="genus">Testudacarus</tp:taxon-name-part> <tp:taxon-name-part taxon-name-part-type="species">hyporhynchus</tp:taxon-name-part></tp:taxon-name></italic> <bold>sp. n.</bold> gnathosoma (generalized).</p></caption><graphic xmlns:xlink="http://www.w3.org/1999/xlink" xlink:href="zookeys-582-013-g036.jpg" position="float" orientation="portrait" xlink:type="simple" id="oo_86227.jpg"/></fig><p>Dorsum (Fig. <xref ref-type="fig" rid="F37">37</xref>) — [768–849 long; 634–668 wide] round to ovoid and mostly colorless. Dorsal plate [570–578 long; 645–693 wide]. Primary sclerotization [540–583 long] colorless to light pink. Dorso-glandularia-4 [230–252 apart] lateral to [44–61] and just anterior to [0–27] muscle scars. Platelets colorless. Anterio-medial platelet [230–252 long; 103–116 wide]. Anterio-lateral platelets [229–246 long; 117–123 <!--PageBreak-->wide]. Lateral platelets as follows: lateral-1 [66–83 long; 56–59 wide]; lateral-2 [156–188 long; 47–51 wide]; lateral-3 [60–84 long; 29–30 wide]; lateral-4 [139–150 long; 35–45 wide]; lateral-5 [79–93 long; 41–42 wide]; lateral-6 [129–144 long; 39–44 wide]; lateral-7 [76–88 long; 35–41 wide].</p><fig id="F37" position="float" orientation="portrait"><label>Figure 37.</label><caption><p>
          <italic><tp:taxon-name><tp:taxon-name-part taxon-name-part-type="genus">Testudacarus</tp:taxon-name-part> <tp:taxon-name-part taxon-name-part-type="species">hyporhynchus</tp:taxon-name-part></tp:taxon-name></italic> female: (<bold>Left</bold>) dorsum; (<bold>Right</bold>) venter. Scale: 100 µm.</p></caption><graphic xmlns:xlink="http://www.w3.org/1999/xlink" xlink:href="zookeys-582-013-g037.jpg" position="float" orientation="portrait" xlink:type="simple" id="oo_86228.jpg"/></fig><p>Venter (Fig. <xref ref-type="fig" rid="F37">37</xref>) — [1001–1049 long; 700–728 wide] round to ovoid and colorless. Primary sclerotization [814–824 long]. Gnathosomal bay [14–20 dorsal length; 101–102 ventral length; 67–70 wide] short dorsally giving a “covered” appearance and ventrally ending anterior to leg-I insertion. Coxal field [590–616 long; 404–433 wide]. Coxa-I [298–316 long; 196–216 midlength]. Coxa-II + III [127–143 distance to top of coxa-II; 216–264 distance to top of coxa-III; 427–446 distance to bottom of coxa-III; 299–303 total length]. Coxa-IV [399–434 distance to top; 182–191 total length]. Genital field [410–424 distance to top; 627–642 distance to bottom; 217–218 total length; 174–189 width; 308–323 distance from gnathosomal bay; 108–112 distance from coxa-I; 252–270 distance to excretory pore; 374–407 distance to caudad] large. Distance to excretory pore [879–912].</p><p>Legs — colorless. Total leg and podomere lengths as follows: Leg-I [566–594 total; trochanter 68–74; basifemur 104–106; telofemur 81–85; genu 108–112; tibia 109–117; tarsus 95–102]. Leg-II [614–645 total; trochanter 75–78; basifemur 102–108; telofemur 77–79; genu 111–116; tibia 124–130; tarsus 125–135]. Leg-III [714–753 total; trochanter 74–79; basifemur 109–119; telofemur 88–94; genu 136–139; tibia 154–160; tarsus 152–161]. Leg-IV [952–961 total; trochanter 105–109; basifemur 142–144; telofemur 138–139; genu 191–192; tibia 199–201; tarsus 175–178].</p><p>
            <bold>Male (n=2)</bold> similar to female except for sexually dimorphic characters previously discussed and with following specifications.</p><!--PageBreak--><p>Gnathosoma (Fig. <xref ref-type="fig" rid="F36">36</xref>) — Subcapitulum [222–239 ventral length; 136–151 dorsal length; 85–89 tall]. Chelicerae [203–218 long]. Fangs [33–34 long]. Pedipalp [195–200 long]. Trochanter [24–25 long; 36–38 wide]. Femur [55–58 long; 42–46 wide]. Genu [45–46 long; width 34–35 wide]. Tibia [50–54 long; 21–23 wide]. Tarsus [17–20 long; 8–9 wide].</p><p>Dorsum (Fig. <xref ref-type="fig" rid="F38">38</xref>) — [667–712 long; 548–582 wide]. Dorsal plate [546–616 long; 470–471 wide]. Dorso-glandularia-4 [192–212 apart] lateral to and well anterior to muscle scars [65–67 anterior to; 40–55 lateral to]. Anterio-medial platelet [244–249 long; 91–100 wide]. Anterio-lateral platelets [225–229 long; 111–116 wide]. Lateral platelets as follows: lateral-1 [49–61 long; 43–60 wide]; lateral-2 [135–152 long; 47–50 wide]; lateral-3 [53–60 long; 24–25 wide]; lateral-4 [135–144 long; 37–41 wide]; lateral-5 [60–75 long; 35–37 wide]; lateral-6 [101–105 long; 32–37 wide]; lateral-7 [59–63 long; 31–33 wide].</p><fig id="F38" position="float" orientation="portrait"><label>Figure 38.</label><caption><p>
          <italic><tp:taxon-name><tp:taxon-name-part taxon-name-part-type="genus">Testudacarus</tp:taxon-name-part> <tp:taxon-name-part taxon-name-part-type="species">hyporhynchus</tp:taxon-name-part></tp:taxon-name></italic> male: (<bold>Left</bold>) dorsum; (<bold>Right</bold>) venter. Scale: 100 µm.</p></caption><graphic xmlns:xlink="http://www.w3.org/1999/xlink" xlink:href="zookeys-582-013-g038.jpg" position="float" orientation="portrait" xlink:type="simple" id="oo_86229.jpg"/></fig><p>Venter (Fig. <xref ref-type="fig" rid="F38">38</xref>) — [835–898 long; 625–626 wide]. Primary sclerotization [750–791 long]. Gnathosomal bay [16–20 dorsal length; 99–101 ventral length; 67–68 wide]. Coxal field [553–576 long; 403–408 wide]. Coxa-I [296–318 long; 195–218 midlength]. Coxa-II + III [116–127 distance to top of coxa-II; 212–234 distance to top of coxa-III; 430–473 distance to bottom of coxa-III; 314–346 total length]. Coxa-IV [377–413 length to top; 163–176 total length]. Genital field [473–506 distance to top; 636–681 distance to bottom; 163–175 total length; 149–151 width; 372–407 <!--PageBreak-->distance from gnathosomal bay; 177–188 distance from coxa-I; 129–134 distance to excretory pore; 200–217 distance to caudad]. Genital skeleton [180–187 long; 117–122 wide]. Distance to excretory pore [765–815].</p><p>Legs — total leg and podomere lengths as follows: Leg-I [593–606 total; trochanter 73–79; basifemur 111–114; telofemur 78–83; genu 107–111; tibia 113–118; tarsus 105–106]. Leg-II [635–645 total; trochanter 74–79; basifemur 102–104; telofemur 84–85; genu 115–120; tibia 129–132; tarsus 124–130]. Leg-III [724–726 total; trochanter 77–78; basifemur 109–116; telofemur 87–91; genu 136–137; tibia 155–156; tarsus 152–155]. Leg-IV [905–964 total; trochanter 107–118; basifemur 139–140; telofemur 129–142; genu 183–191; tibia 179–198; tarsus 167–176].</p></tp:treatment-sec><tp:treatment-sec sec-type="Etymology"><title>Etymology.</title><p>Specific epithet <italic><tp:taxon-name><tp:taxon-name-part taxon-name-part-type="species">hyporhynchus</tp:taxon-name-part></tp:taxon-name></italic> (<italic>hypo</italic>-, G. under; <italic>rhynchus</italic>, G. snout) refers to the long rostrum that extends below the ventral surface of the gnathosoma.</p></tp:treatment-sec><tp:treatment-sec sec-type="Distribution"><title>Distribution.</title><p>Humbolt County, California and Curry County, Oregon.</p></tp:treatment-sec></tp:taxon-treatment>
