# Supplementary material for: Systematics of testudacarine torrent mites (Acari, Hydrachnidia, Torrenticolidae) with descriptions of 13 new species from North America
Source: Zookeys. 2016 Apr 21;(582):13–110. doi: 10.3897/zookeys.582.7684 (PMC4857046; doi:10.3897/zookeys.582.7684)
Supplement: XML Treatment for Testudacarus rollerae [file zookeys.582.7684-treatment18.xml]

<!DOCTYPE tp:taxon-treatment
  PUBLIC "-//TaxonX//DTD Taxonomic Treatment Publishing DTD v0 20100105//EN" "tax-treatment-NSO.dtd">
<tp:taxon-treatment xmlns:tp="http://www.plazi.org/taxpub"><tp:treatment-meta><kwd-group><label>Taxon classification</label><kwd><named-content content-type="kingdom">Animalia</named-content></kwd><kwd><named-content content-type="order">Trombidiformes</named-content></kwd><kwd><named-content content-type="family">Torrenticolidae</named-content></kwd></kwd-group><mixed-citation publication-type="journal"><person-group><name><surname>O’Neill</surname><given-names>Joseph C.</given-names></name><name><surname>Fisher</surname><given-names>J. Ray</given-names></name><name><surname>Nelson</surname><given-names>Whitney A.</given-names></name><name><surname>Skvarla</surname><given-names>Micheal J.</given-names></name><name><surname>Fisher</surname><given-names>Danielle M.</given-names></name><name><surname>Dowling</surname><given-names>Ashley P. G.</given-names></name></person-group><article-title>Systematics of testudacarine torrent mites (<tp:taxon-name><tp:taxon-name-part taxon-name-part-type="subclass">Acari</tp:taxon-name-part></tp:taxon-name>, <tp:taxon-name><tp:taxon-name-part taxon-name-part-type="above-genus">Hydrachnidia</tp:taxon-name-part></tp:taxon-name>, <tp:taxon-name><tp:taxon-name-part taxon-name-part-type="genus">Torrenticolidae</tp:taxon-name-part></tp:taxon-name>) with descriptions of 13 new species from North America</article-title><source>Zookeys</source><day>21</day><month>4</month><year>2016</year><volume>2016</volume><issue>582</issue><fpage>13</fpage><lpage>110</lpage><pub-id pub-id-type="doi">10.3897/zookeys.582.7684</pub-id></mixed-citation></tp:treatment-meta><tp:nomenclature><tp:taxon-name>
            <tp:taxon-name-part taxon-name-part-type="genus">Testudacarus</tp:taxon-name-part>
            <tp:taxon-name-part taxon-name-part-type="species">rollerae</tp:taxon-name-part>
            <object-id xmlns:xlink="http://www.w3.org/1999/xlink" content-type="zoobank" xlink:type="simple">http://zoobank.org/74EBEF64-B599-45A8-B79E-6A07D1DA05A8</object-id>
          </tp:taxon-name><tp:taxon-authority>O’Neill &amp; Dowling</tp:taxon-authority><tp:taxon-status xmlns:xlink="http://www.w3.org/1999/xlink" xlink:type="simple">sp. n.</tp:taxon-status></tp:nomenclature><tp:treatment-sec sec-type="Type series"><title>Type series.</title><p>
            <bold>Holotype (1♀): California, USA</bold>: 1♀ from Nevada County, Tahoe National Forest, Bear River, at Sierra Discovery day use area upstream from bridge (<named-content xmlns:xlink="http://www.w3.org/1999/xlink" content-type="dwc:verbatimCoordinates" xlink:type="simple"><named-content content-type="geo-json" specific-use="{&#34;type&#34;:&#34;Point&#34;,&#34;coordinates&#34;:[-120.665556,39.309722]}" xlink:type="simple">39°18'35.00"N, 120°39'56.00"W</named-content></named-content>), 26 August 2013, by JR Fisher, JRF13-0826-001 (Specimen 146725 – DNA# 2135); <bold>Paratypes (2♀, 2♂): California, USA</bold>: (allotype) 1♂ (allotype)from Nevada County, Tahoe National Forest, Bear River, at Sierra Discovery day use area upstream from bridge (<named-content xmlns:xlink="http://www.w3.org/1999/xlink" content-type="dwc:verbatimCoordinates" xlink:type="simple"><named-content content-type="geo-json" specific-use="{&#34;type&#34;:&#34;Point&#34;,&#34;coordinates&#34;:[-120.665556,39.309722]}" xlink:type="simple">39°18'35.00"N, 120°39'56.00"W</named-content></named-content>), 26 August 2013, by JR Fisher, JRF13-0826-001 (Specimen 146724 – DNA# 2134); 1♀ from Nevada County, Tahoe National Forest, Bear River, at Sierra Discovery day use area upstream from bridge (<named-content xmlns:xlink="http://www.w3.org/1999/xlink" content-type="dwc:verbatimCoordinates" xlink:type="simple"><named-content content-type="geo-json" specific-use="{&#34;type&#34;:&#34;Point&#34;,&#34;coordinates&#34;:[-120.665556,39.309722]}" xlink:type="simple">39°18'35.00"N, 120°39'56.00"W</named-content></named-content>), 26 August 2013, by JR Fisher, JRF13-0826-001; 1♀ and 1♂ from Calaveras County, Calaveras Big Trees State Park, Big Trees River, (<named-content xmlns:xlink="http://www.w3.org/1999/xlink" content-type="dwc:verbatimCoordinates" xlink:type="simple"><named-content content-type="geo-json" specific-use="{&#34;type&#34;:&#34;Point&#34;,&#34;coordinates&#34;:[-120.266667,38.266667]}" xlink:type="simple">38°16'N, 120°16'W</named-content></named-content>), 12 June 1976, by IM Smith, IMS760099; 1♂ from Mendocino County, Navarro River, Paul M. Dimmick Recreation Area beside Route 128 (<named-content xmlns:xlink="http://www.w3.org/1999/xlink" content-type="dwc:verbatimCoordinates" xlink:type="simple"><named-content content-type="geo-json" specific-use="{&#34;type&#34;:&#34;Point&#34;,&#34;coordinates&#34;:[-123.633333,39.166667]}" xlink:type="simple">39°`10'N, 123°38'W</named-content></named-content>), 29 September 1993, by IM Smith, IMS9300026A.</p></tp:treatment-sec><tp:treatment-sec sec-type="Type deposition"><title>Type deposition.</title><p>Holotype (1♀) and allotype (1♂) deposited at <named-content xmlns:xlink="http://www.w3.org/1999/xlink" content-type="dwc:institutional_code" xlink:type="simple">CNC</named-content>; four paratypes (2♀, 2♂) at <abbrev xmlns:xlink="http://www.w3.org/1999/xlink" content-type="institution" xlink:title="Acari Collection of the University of Arkansas" xlink:type="simple">ACUA</abbrev>.</p></tp:treatment-sec><tp:treatment-sec sec-type="Diagnosis"><title>Diagnosis.</title><p>These mites are smaller and more colorful than other species in the complex and therefore resemble most the <italic><tp:taxon-name><tp:taxon-name-part taxon-name-part-type="genus">Testudacarus</tp:taxon-name-part> <tp:taxon-name-part taxon-name-part-type="species">minimus</tp:taxon-name-part></tp:taxon-name></italic>-like mites; however, mites of the <italic><tp:taxon-name><tp:taxon-name-part taxon-name-part-type="genus">Testudacarus</tp:taxon-name-part> <tp:taxon-name-part taxon-name-part-type="species">minimus</tp:taxon-name-part></tp:taxon-name></italic> complex are even smaller and have a smaller (&lt;140 µm, and far less than twice as wide as long), more rounded anterio-medial platelet, while these mites have a larger (&gt;140 µm, and more than or nearly twice as wide as long) more rectangular anterio-medial platelet.</p></tp:treatment-sec><tp:treatment-sec sec-type="Description"><title>Description.</title><p>
            <bold>Female (n=3)</bold> with characteristics of genus with following specifications.</p><p>Gnathosoma — Subcapitulum [176–188 ventral length; 105–107 dorsal length; 100–103 tall] elliptical ovoid with short rostrum and colorless. Chelicerae [145–152 <!--PageBreak-->long] unmodified with lightly curved fangs [28–30 long]. Pedipalp [202–212 long] unmodified. Trochanter [30–31 long; 28–30 wide]. Femur [56–58 long; 40–41 wide]. Genu [43–47 long; 33–35 wide]. Tibia [52–55 long; 20–23 wide]. Tarsus [20–22 long; 9–10 wide].</p><p>Dorsum (Fig. <xref ref-type="fig" rid="F41">41</xref>) — [625–680 long; 483–550 wide] ovoid and mostly colorless. Dorsal plate [526–568 long; 410–475 wide]. Primary sclerotization [431–473 long] light pink to colorless. Dorso-glandularia-4 [192–246 apart] lateral to [45–58] and around muscle scar midline. Platelets colorless. Anterio-medial platelet [153–164 long; 83–93 wide] large trapezoid with nearly straight anterior margin. Anterio-lateral platelets [181–211 long; 88–91 wide]. Lateral platelets as follows: lateral-1 [46–52 long; 38–40 wide]; lateral-2 [132–148 long; 33–39 wide]; lateral-3 [50–69 long; 19–26 wide]; lateral-4 [107–112 long; 22–29 wide]; lateral-5 [61–86 long; 27–32 wide]; lateral-6 [112–128 long; 25–34 wide]; lateral-7 [31–77 long; 23–33 wide].</p><fig id="F41" position="float" orientation="portrait"><label>Figure 41.</label><caption><p>
          <italic><tp:taxon-name><tp:taxon-name-part taxon-name-part-type="genus">Testudacarus</tp:taxon-name-part> <tp:taxon-name-part taxon-name-part-type="species">rollerae</tp:taxon-name-part></tp:taxon-name></italic> female: (<bold>Left</bold>) dorsum; (<bold>Right</bold>) venter. Scale: 100 µm.</p></caption><graphic xmlns:xlink="http://www.w3.org/1999/xlink" xlink:href="zookeys-582-013-g041.jpg" position="float" orientation="portrait" xlink:type="simple" id="oo_86232.jpg"/></fig><p>Venter (Fig. <xref ref-type="fig" rid="F41">41</xref>) — [786–884 long; 548–644 wide] round to ovoid and colorless. Primary sclerotization [624–709 long]. Gnathosomal bay [81–96 dorsal length; 154–164 ventral length; 56–60 wide]. Coxal field [478–532 long; 335–394 wide]. Coxa-I [261–290 long; 106–126 midlength]. Coxa-II + III [122–137 distance to top of coxa-II; 198–224 distance to top of coxa-III; 363–395 distance to bottom of coxa-III; 237–257 total length]. Coxa-IV [346–385 distance to top; 132–148 total length]. <!--PageBreak-->Genital field [347–374 distance to top; 500–539 distance to bottom; 153–165 total length; 130–139 width; 193–210 distance from gnathosomal bay; 79–87 distance from coxa-I; 199–231 distance to excretory pore; 286–345 distance to caudad]. Eggs [165–178 long; 1 egg]. Distance to excretory pore [699–770].</p><p>Legs — colorless. Total leg and podomere lengths as follows: Leg-I [503–542 total; trochanter 65–68; basifemur 88–93; telofemur 70–81; genu 93–103; tibia 96–102; tarsus 89–97]. Leg-II [510–577 total; trochanter 52–74; basifemur 82–94; telofemur 66–78; genu 94–102; tibia 103–118; tarsus 106–112]. Leg-III [610–657 total; trochanter 64–71; basifemur 92–99; telofemur 73–82; genu 110–122; tibia 127–146; tarsus 137–141]. Leg-IV [843–914 total; trochanter 96–101; basifemur 116–125; telofemur 117–133; genu 166–185; tibia 181–195; tarsus 168–178].</p><p>
            <bold>Male (n=3)</bold> similar to female except for sexually dimorphic characters previously discussed and with following specifications.</p><p>Gnathosoma — Subcapitulum [160–170 ventral length; 98–109 dorsal length; 81–92 tall]. Chelicerae [132–140 long]. Fangs [27–29 long]. Pedipalp [184–190 long]. Trochanter [23–26 long; 29–30 wide]. Femur [50–51 long; 36–38 wide]. Genu [41–42 long; width 29–30 wide]. Tibia [49–52 long; 19–20 wide]. Tarsus [17–21 long; 8–9 wide].</p><p>Dorsum (Fig. <xref ref-type="fig" rid="F42">42</xref>) — [540–585 long; 412–433 wide]. Dorsal plate [444–487 long; 355–384 wide] with minute secondary sclerotization. Dorso-glandularia-4 [151–167 apart] roughly equal in distance anterior to [32–53] and lateral to [31–43] muscle scars. Anterio-medial platelet [151–158 long; 80–85 wide]. Anterio-lateral platelets [180–188 long; 84–91 wide]. Lateral platelets as follows: lateral-1 [44–49 long; 33–38 wide]; lateral-2 [109–114 long; 31–35 wide]; lateral-3 [50–63 long; 19–22 wide]; lateral-4 [75–91 long; 18–29 wide]; lateral-5 [60–65 long; 22–29 wide]; lateral-6 [66–82 long; 20–33 wide]; lateral-7 [52–61 long; 22–30 wide].</p><fig id="F42" position="float" orientation="portrait"><label>Figure 42.</label><caption><p>
          <italic><tp:taxon-name><tp:taxon-name-part taxon-name-part-type="genus">Testudacarus</tp:taxon-name-part> <tp:taxon-name-part taxon-name-part-type="species">rollerae</tp:taxon-name-part></tp:taxon-name></italic> male: (<bold>Left</bold>) dorsum; (<bold>Right</bold>) venter. Scale: 100 µm.</p></caption><graphic xmlns:xlink="http://www.w3.org/1999/xlink" xlink:href="zookeys-582-013-g042.jpg" position="float" orientation="portrait" xlink:type="simple" id="oo_86233.jpg"/></fig><p>Venter (Fig. <xref ref-type="fig" rid="F42">42</xref>) — [698–740 long; 453–544 wide]. Primary sclerotization [623–655 long]. Gnathosomal bay [71–80 dorsal length; 138–147 ventral length; 54–60 wide]. Coxal field [475–484 long; 325–374 wide]. Coxa-I [253–263 long; 111–117 midlength]. Coxa-II + III [118–131 distance to top of coxa-II; 185–198 distance to top of coxa-III; 382–396 distance to bottom of coxa-III; 251–274 total length]. Coxa-IV [337–356 length to top; 127–139 total length]. Genital field [406–426 distance to top; 547–570 distance to bottom; 142–146 total length; 114–123 width; 263–280 distance from gnathosomal bay; 152–164 distance from coxa-I; 75–91 distance to excretory pore; 148–176 distance to caudad]. Genital skeleton [190–215 long; 110–112 wide]. Distance to excretory pore [623–655].</p><p>Legs — total leg and podomere lengths as follows: Leg-I [472 total; trochanter 59–60; basifemur 83–91; telofemur 66–71; genu 88–91; tibia 91–97; tarsus 83–88]. Leg-II [496–515 total; trochanter 61–66; basifemur 84–87; telofemur 65–69; genu 85–97; tibia 96–108; tarsus 102–107]. Leg-III [554–593 total; trochanter 62–69; basifemur 84–89; telofemur 65–74; genu 100–110; tibia 117–126; tarsus 125–136]. Leg-IV [784–822 total; trochanter 80–95; basifemur 109–116; telofemur 114–115; genu 155–162; tibia 164–174; tarsus 155–162].</p><!--PageBreak--></tp:treatment-sec><tp:treatment-sec sec-type="Etymology"><title>Etymology.</title><p>Specific epithet <italic><tp:taxon-name><tp:taxon-name-part taxon-name-part-type="species">rollerae</tp:taxon-name-part></tp:taxon-name></italic> after Elizabeth Ashley Roller, my (JCO) life partner.</p></tp:treatment-sec><tp:treatment-sec sec-type="Distribution"><title>Distribution.</title><p>Reported from only two counties (Mendocino and Nevada) in California.</p></tp:treatment-sec></tp:taxon-treatment>
