# Supplementary material for: Systematics of testudacarine torrent mites (Acari, Hydrachnidia, Torrenticolidae) with descriptions of 13 new species from North America
Source: Zookeys. 2016 Apr 21;(582):13–110. doi: 10.3897/zookeys.582.7684 (PMC4857046; doi:10.3897/zookeys.582.7684)
Supplement: XML Treatment for Testudacarus elongatus [file zookeys.582.7684-treatment19.xml]

<!DOCTYPE tp:taxon-treatment
  PUBLIC "-//TaxonX//DTD Taxonomic Treatment Publishing DTD v0 20100105//EN" "tax-treatment-NSO.dtd">
<tp:taxon-treatment xmlns:tp="http://www.plazi.org/taxpub"><tp:treatment-meta><kwd-group><label>Taxon classification</label><kwd><named-content content-type="kingdom">Animalia</named-content></kwd><kwd><named-content content-type="order">Trombidiformes</named-content></kwd><kwd><named-content content-type="family">Torrenticolidae</named-content></kwd></kwd-group><mixed-citation publication-type="journal"><person-group><name><surname>O’Neill</surname><given-names>Joseph C.</given-names></name><name><surname>Fisher</surname><given-names>J. Ray</given-names></name><name><surname>Nelson</surname><given-names>Whitney A.</given-names></name><name><surname>Skvarla</surname><given-names>Micheal J.</given-names></name><name><surname>Fisher</surname><given-names>Danielle M.</given-names></name><name><surname>Dowling</surname><given-names>Ashley P. G.</given-names></name></person-group><article-title>Systematics of testudacarine torrent mites (<tp:taxon-name><tp:taxon-name-part taxon-name-part-type="subclass">Acari</tp:taxon-name-part></tp:taxon-name>, <tp:taxon-name><tp:taxon-name-part taxon-name-part-type="above-genus">Hydrachnidia</tp:taxon-name-part></tp:taxon-name>, <tp:taxon-name><tp:taxon-name-part taxon-name-part-type="genus">Torrenticolidae</tp:taxon-name-part></tp:taxon-name>) with descriptions of 13 new species from North America</article-title><source>Zookeys</source><day>21</day><month>4</month><year>2016</year><volume>2016</volume><issue>582</issue><fpage>13</fpage><lpage>110</lpage><pub-id pub-id-type="doi">10.3897/zookeys.582.7684</pub-id></mixed-citation></tp:treatment-meta><tp:nomenclature><tp:taxon-name>
              <tp:taxon-name-part taxon-name-part-type="genus">Testudacarus</tp:taxon-name-part>
              <tp:taxon-name-part taxon-name-part-type="species">elongatus</tp:taxon-name-part>
              <object-id xmlns:xlink="http://www.w3.org/1999/xlink" content-type="zoobank" xlink:type="simple">http://zoobank.org/4A0801F6-C137-48DD-B16C-333E68F81A56</object-id>
            </tp:taxon-name><tp:taxon-authority>O’Neill &amp; Dowling</tp:taxon-authority><tp:taxon-status xmlns:xlink="http://www.w3.org/1999/xlink" xlink:type="simple">sp. n.</tp:taxon-status></tp:nomenclature><tp:treatment-sec sec-type="Type series"><title>Type series.</title><p>
            <bold>Holotype (1♀): Washington, USA</bold>: 1♀ from Okanogan County, Okanogan National Forest, Early Winters Creek, (<named-content xmlns:xlink="http://www.w3.org/1999/xlink" content-type="dwc:verbatimCoordinates" xlink:type="simple"><named-content content-type="geo-json" specific-use="{&#34;type&#34;:&#34;Point&#34;,&#34;coordinates&#34;:[-120.588889,48.598611]}" xlink:type="simple">48°35'55.00"N, 120°35'20.00"W</named-content></named-content>), 29 July 2013, by JC O’Neill and WA Nelson, JNOW13-0729-004 (Specimen 138495 – DNA#1522); <bold>Paratypes (7♀, 4♂): Washington, USA</bold>: (allotype) 1♂ from Okanogan County, Okanogan National Forest, Early Winters Creek, (<named-content xmlns:xlink="http://www.w3.org/1999/xlink" content-type="dwc:verbatimCoordinates" xlink:type="simple"><named-content content-type="geo-json" specific-use="{&#34;type&#34;:&#34;Point&#34;,&#34;coordinates&#34;:[-120.588889,48.598611]}" xlink:type="simple">48°35'55.00"N, 120°35'20.00"W</named-content></named-content>), 29 July 2013, by JC O’Neill and WA Nelson, JNOW13-0729-004 (Specimen 141889 – DNA#1797); 1♂ from Whatcom County, Mount Baker National Forest, Porcupine Creek, (<named-content xmlns:xlink="http://www.w3.org/1999/xlink" content-type="dwc:verbatimCoordinates" xlink:type="simple"><named-content content-type="geo-json" specific-use="{&#34;type&#34;:&#34;Point&#34;,&#34;coordinates&#34;:[-120.745,48.530833]}" xlink:type="simple">48°31'51.00"N, 120°44'42.00"W</named-content></named-content>), 29 July 2013, by JC O’Neill and WA Nelson, JNOW13-0729-003; 2♀ and 2♂ from Okanogan County, Okanogan National Forest, Early Winters Creek, (<named-content xmlns:xlink="http://www.w3.org/1999/xlink" content-type="dwc:verbatimCoordinates" xlink:type="simple"><named-content content-type="geo-json" specific-use="{&#34;type&#34;:&#34;Point&#34;,&#34;coordinates&#34;:[-120.588889,48.598611]}" xlink:type="simple">48°35'55.00"N, <!--PageBreak-->120°35'20.00"W</named-content></named-content>), 29 July 2013, by JC O’Neill and WA Nelson, JNOW13-0729-004; 1♀ from Snohomish County, Mount Baker National Forest, tributary of South Fork of Sauk River, (<named-content xmlns:xlink="http://www.w3.org/1999/xlink" content-type="dwc:verbatimCoordinates" xlink:type="simple"><named-content content-type="geo-json" specific-use="{&#34;type&#34;:&#34;Point&#34;,&#34;coordinates&#34;:[-121.44,48.027778]}" xlink:type="simple">48°1'40.00"N, 121°26'24.00"W</named-content></named-content>), 28 July 2013, JC O’Neill and WA Nelson, JNOW13-0728-003; 1♀ from Okanogan County, Okanogan National Forest, North Fork of Twentymile Creek, (<named-content xmlns:xlink="http://www.w3.org/1999/xlink" content-type="dwc:verbatimCoordinates" xlink:type="simple"><named-content content-type="geo-json" specific-use="{&#34;type&#34;:&#34;Point&#34;,&#34;coordinates&#34;:[-119.937222,48.718611]}" xlink:type="simple">48°43'7.00"N, 119°56'14.00"W</named-content></named-content>), 29 July 2013, by JC O’Neill and WA Nelson, JNOW13-0729-007; 3♀ from Okanagan County, North Fork of Salmon Creek, (<named-content xmlns:xlink="http://www.w3.org/1999/xlink" content-type="dwc:verbatimCoordinates" xlink:type="simple"><named-content content-type="geo-json" specific-use="{&#34;type&#34;:&#34;Point&#34;,&#34;coordinates&#34;:[-119.814444,48.63]}" xlink:type="simple">48°37'48.00"N, 119°48'52.00"W</named-content></named-content>), 29 July 2013, by JC O’Neill and WA Nelson, JNOW13-0729-008.</p></tp:treatment-sec><tp:treatment-sec sec-type="Type deposition"><title>Type deposition.</title><p>Holotype (1♀), allotype (1♂), and four paratypes (3♀, 1♂) deposited at <named-content xmlns:xlink="http://www.w3.org/1999/xlink" content-type="dwc:institutional_code" xlink:type="simple">CNC</named-content>; six paratypes (4♀, 2♂) at <abbrev xmlns:xlink="http://www.w3.org/1999/xlink" content-type="institution" xlink:title="Acari Collection of the University of Arkansas" xlink:type="simple">ACUA</abbrev>.</p></tp:treatment-sec><tp:treatment-sec sec-type="Diagnosis"><title>Diagnosis.</title><p>Since morphological variation is limited, a combination of morphology and distribution is best used to diagnose members of the complex. These mites occur in Washington within and east of the Cascade Mountains, while <italic><tp:taxon-name><tp:taxon-name-part taxon-name-part-type="genus">Testudacarus</tp:taxon-name-part> <tp:taxon-name-part taxon-name-part-type="species">rectangulatus</tp:taxon-name-part></tp:taxon-name></italic> occur in the Olympic Mountains, and <italic><tp:taxon-name><tp:taxon-name-part taxon-name-part-type="genus">Testudacarus</tp:taxon-name-part> <tp:taxon-name-part taxon-name-part-type="species">oblongatus</tp:taxon-name-part></tp:taxon-name></italic> occur along the western Coast of Washington, Oregon, California, and British Columbia. Additionally, both <italic><tp:taxon-name><tp:taxon-name-part taxon-name-part-type="genus">Testudacarus</tp:taxon-name-part> <tp:taxon-name-part taxon-name-part-type="species">rectangulatus</tp:taxon-name-part></tp:taxon-name></italic> and these mites differ from <italic><tp:taxon-name><tp:taxon-name-part taxon-name-part-type="genus">Testudacarus</tp:taxon-name-part> <tp:taxon-name-part taxon-name-part-type="species">oblongatus</tp:taxon-name-part></tp:taxon-name></italic> in having more robust lateral platelets; most notably, lateral-platelet-4 tends to be larger in these two species than <italic><tp:taxon-name><tp:taxon-name-part taxon-name-part-type="genus">Testudacarus</tp:taxon-name-part> <tp:taxon-name-part taxon-name-part-type="species">oblongatus</tp:taxon-name-part></tp:taxon-name></italic>, and is in direct or near direct contact with lateral-platelet-2. Reversely, <italic><tp:taxon-name><tp:taxon-name-part taxon-name-part-type="genus">Testudacarus</tp:taxon-name-part> <tp:taxon-name-part taxon-name-part-type="species">oblongatus</tp:taxon-name-part></tp:taxon-name></italic> generally have less robust platelets and a smaller lateral-platelet-4 that has a noticeable gap between it and lateral-platelet-2. Limited specimens were found of <italic><tp:taxon-name><tp:taxon-name-part taxon-name-part-type="genus">Testudacarus</tp:taxon-name-part> <tp:taxon-name-part taxon-name-part-type="species">elongatus</tp:taxon-name-part></tp:taxon-name></italic> and <italic><tp:taxon-name><tp:taxon-name-part taxon-name-part-type="genus">Testudacarus</tp:taxon-name-part> <tp:taxon-name-part taxon-name-part-type="species">rectangulatus</tp:taxon-name-part></tp:taxon-name></italic>, but <italic><tp:taxon-name><tp:taxon-name-part taxon-name-part-type="genus">Testudacarus</tp:taxon-name-part> <tp:taxon-name-part taxon-name-part-type="species">rectangulatus</tp:taxon-name-part></tp:taxon-name></italic> appear to have leg and pedipalp measurements roughly 10% larger than <italic><tp:taxon-name><tp:taxon-name-part taxon-name-part-type="genus">Testudacarus</tp:taxon-name-part> <tp:taxon-name-part taxon-name-part-type="species">elongatus</tp:taxon-name-part></tp:taxon-name></italic> even between individuals of similar idiosoma size. More data is needed to better diagnose these species.</p></tp:treatment-sec><tp:treatment-sec sec-type="Description"><title>Description.</title><p>
            <bold>Female (n=8)</bold> with characteristics of genus with following specifications.</p><p>Gnathosoma — Subcapitulum [174–175 ventral length; 110–118 dorsal length; 102–122 tall] ovoid with short rostrum. Chelicerae [140–163 long] unmodified with lightly curved fangs [33–37 long]. Pedipalp [221–248 long] unmodified. Trochanter [28–38 long; 32–36 wide]. Femur [60–64 long; 45–50 wide]. Genu [51–59 long; 37–43 wide]. Tibia [61–69 long; 24–28 wide]. Tarsus [20–25 long; 10–12 wide].</p><p>Dorsum (Fig. <xref ref-type="fig" rid="F44">44</xref>) — [765–861 long; 507–563 wide] oblong and colorless. Dorsal plate [661–723 long; 407–470 wide]. Primary sclerotization [599–650 long]. Dorso-glandularia-4 [163–216 apart] lateral to [23–68] and around the anterior tips of muscle scars. Platelets colorless. Anterio-medial platelet [173–207 long; 101–117 wide] trapeziform to nearly triangular (posterior margin strongly shortened). Anterio-lateral platelets [199–224 long; 105–123 wide] near rectangular. Lateral platelets as follows: lateral-1 [55–66 long; 45–62 wide]; lateral-2 [137–173 long; 35–52 wide]; lateral-3 [23–48 long; 18–24 wide]; lateral-4 [166–188 long; 34–51 wide]; lateral-5 [46–70 long; 26–39 wide]; lateral-6 [118–144 long; 30–45 wide]; lateral-7 [66–78 long; 32–38 wide].</p><fig id="F44" position="float" orientation="portrait"><label>Figure 44.</label><caption><p>
          <italic><tp:taxon-name><tp:taxon-name-part taxon-name-part-type="genus">Testudacarus</tp:taxon-name-part> <tp:taxon-name-part taxon-name-part-type="species">elongatus</tp:taxon-name-part></tp:taxon-name></italic> female: (<bold>Left</bold>) dorsum; (<bold>Right</bold>) venter. Scale: 100 µm.</p></caption><graphic xmlns:xlink="http://www.w3.org/1999/xlink" xlink:href="zookeys-582-013-g044.jpg" position="float" orientation="portrait" xlink:type="simple" id="oo_86235.jpg"/></fig><p>Venter (Fig. <xref ref-type="fig" rid="F44">44</xref>) — [947–1051; 536–682 wide] oblong. Primary sclerotization [798–880 long]. Gnathosomal bay [86–108 dorsal length; 138–178 ventral length; 63–95 wide]. Coxal field [185–198 long; 366–479 wide]. Coxa-I [260–307 long; 118–133 midlength]. Coxa-II + III [95–134 distance to top of coxa-II; 190–221 distance to <!--PageBreak-->top of coxa-III; 383–432 distance to bottom of coxa-III; 273–314 total length]. Coxa-IV [362–394 distance to top; 182–207 total length]. Genital field [383–419 distance to top; 568–614 distance to bottom; 185–198 total length; 140–166 width; 221–262 distance from gnathosomal bay; 102–132 distance from coxa-I; 265–298 distance to excretory pore; 377–443 distance to caudad]. Eggs [270 long; 1–2 eggs]. Distance to excretory pore [846–910].</p><p>Legs — colorless. Total leg and podomere lengths as follows: Leg-I [561–614 total; trochanter 63–66; basifemur 101–114; telofemur 79–93; genu 103–116; tibia 110–127; tarsus 96–109]. Leg-II [559–623 total; trochanter 56–65; basifemur 96–120; telofemur 75–88; genu 103–116; tibia 120–128; tarsus 107–120]. Leg-III [630–703 total; trochanter 60–80; basifemur 97–116; telofemur 79–96; genu 116–139; tibia 136–152; tarsus 129–140]. Leg-IV [863–920 total; trochanter 98–109; basifemur 126–140; telofemur 130–140; genu 172–189; tibia 183–194; tarsus 152–167].</p><p>
            <bold>Male (n=4)</bold> similar to female except for sexually dimorphic characters previously discussed and with following specifications.</p><!--PageBreak--><p>Gnathosoma — Subcapitulum [148–160 ventral length; 98–108 dorsal length; 95–100 tall]. Chelicerae [135–140 long]. Fangs [30–31 long]. Pedipalp [208–215 long]. Trochanter [30–31 long; 28–33 wide]. Femur [53–60 long; 40–44 wide]. Genu [47–52 long; width 33–35 wide]. Tibia [55–61 long; 23–25 wide]. Tarsus [20–21 long; 10–12 wide].</p><p>Dorsum (Fig. <xref ref-type="fig" rid="F45">45</xref>) — [680–759 long; 426–480 wide]. Dorsal plate [564–647 long; 359–404 wide] occasionally with minute area of secondary sclerotization. Dorso-glandularia-4 [180–198 apart] roughly equal distance anterior to [31–60] and lateral to [50–63] muscle scars. Anterio-medial platelet [160–177 long; 98–104 wide]. Anterio-lateral platelets [189–217 long; 100–115 wide]. Lateral platelets as follows: lateral-1 [38–52 long; 38–47 wide]; lateral-2 [147–155 long; 39–46 wide]; lateral-3 [29–52 long; 15–22 wide]; lateral-4 [138–161 long; 35–43 wide]; lateral-5 [41–60 long; 28–32 wide]; lateral-6 [93–107 long; 30–42 wide]; lateral-7 [60–66 long; 26–38 wide].</p><fig id="F45" position="float" orientation="portrait"><label>Figure 45.</label><caption><p>
          <italic><tp:taxon-name><tp:taxon-name-part taxon-name-part-type="genus">Testudacarus</tp:taxon-name-part> <tp:taxon-name-part taxon-name-part-type="species">elongatus</tp:taxon-name-part></tp:taxon-name></italic> male: (<bold>Left</bold>) dorsum; (<bold>Right</bold>) venter. Scale: 100 µm.</p></caption><graphic xmlns:xlink="http://www.w3.org/1999/xlink" xlink:href="zookeys-582-013-g045.jpg" position="float" orientation="portrait" xlink:type="simple" id="oo_86236.jpg"/></fig><p>Venter (Fig. <xref ref-type="fig" rid="F45">45</xref>) — [830–890 long; 497–578 wide]. Primary sclerotization [764–812 long]. Gnathosomal bay [72–85 dorsal length; 137–157 ventral length; 71–86 wide]. Coxal field [530–564 long; 372–390 wide]. Coxa-I [233–268 long; 96–112 midlength]. Coxa-II + III [95–114 distance to top of coxa-II; 180–201 distance to top <!--PageBreak-->of coxa-III; 376–418 distance to bottom of coxa-III; 281–311 total length]. Coxa-IV [333–368 length to top; 187–211 total length]. Genital field [392–436 distance to top; 562–615 distance to bottom; 169–179 total length; 120–128 width; 256–283 distance from gnathosomal bay; 159–173 distance from coxa-I; 170–220 distance to excretory pore; 244–299 distance to caudad]. Genital skeleton [220–238 long; 145 wide]. Distance to excretory pore [764–812].</p><p>Legs — total leg and podomere lengths as follows: Leg-I [531–558 total; trochanter 54–65; basifemur 95–99; telofemur 75–80; genu 98–104; tibia 105–111; tarsus 100–105]. Leg-II [549–572 total; trochanter 59–65; basifemur 93–101; telofemur 73–79; genu 98–105; tibia 112–120; tarsus 100–109]. Leg-III [577–610 total; trochanter 64–69; basifemur 93–105; telofemur 75–84; genu 106–119; tibia 122–135; tarsus 117–131]. Leg-IV [765–812 total; trochanter 91–100; basifemur 110–120; telofemur 115–121; genu 153–171; tibia 152–168; tarsus 140–152].</p><p>
            <bold>Etymology.</bold> Specific epithet <italic><tp:taxon-name><tp:taxon-name-part taxon-name-part-type="species">elongatus</tp:taxon-name-part></tp:taxon-name></italic> (<italic>elong</italic>-, L. extend) refers to the elongate idiosoma of adults.</p></tp:treatment-sec><tp:treatment-sec sec-type="Distribution"><title>Distribution.</title><p>Within and east of the Cascade Mountains, Washington.</p></tp:treatment-sec></tp:taxon-treatment>
