# Supplementary material for: Systematics of testudacarine torrent mites (Acari, Hydrachnidia, Torrenticolidae) with descriptions of 13 new species from North America
Source: Zookeys. 2016 Apr 21;(582):13–110. doi: 10.3897/zookeys.582.7684 (PMC4857046; doi:10.3897/zookeys.582.7684)
Supplement: XML Treatment for Testudacarus rectangulatus [file zookeys.582.7684-treatment20.xml]

<!DOCTYPE tp:taxon-treatment
  PUBLIC "-//TaxonX//DTD Taxonomic Treatment Publishing DTD v0 20100105//EN" "tax-treatment-NSO.dtd">
<tp:taxon-treatment xmlns:tp="http://www.plazi.org/taxpub"><tp:treatment-meta><kwd-group><label>Taxon classification</label><kwd><named-content content-type="kingdom">Animalia</named-content></kwd><kwd><named-content content-type="order">Trombidiformes</named-content></kwd><kwd><named-content content-type="family">Torrenticolidae</named-content></kwd></kwd-group><mixed-citation publication-type="journal"><person-group><name><surname>O’Neill</surname><given-names>Joseph C.</given-names></name><name><surname>Fisher</surname><given-names>J. Ray</given-names></name><name><surname>Nelson</surname><given-names>Whitney A.</given-names></name><name><surname>Skvarla</surname><given-names>Micheal J.</given-names></name><name><surname>Fisher</surname><given-names>Danielle M.</given-names></name><name><surname>Dowling</surname><given-names>Ashley P. G.</given-names></name></person-group><article-title>Systematics of testudacarine torrent mites (<tp:taxon-name><tp:taxon-name-part taxon-name-part-type="subclass">Acari</tp:taxon-name-part></tp:taxon-name>, <tp:taxon-name><tp:taxon-name-part taxon-name-part-type="above-genus">Hydrachnidia</tp:taxon-name-part></tp:taxon-name>, <tp:taxon-name><tp:taxon-name-part taxon-name-part-type="genus">Torrenticolidae</tp:taxon-name-part></tp:taxon-name>) with descriptions of 13 new species from North America</article-title><source>Zookeys</source><day>21</day><month>4</month><year>2016</year><volume>2016</volume><issue>582</issue><fpage>13</fpage><lpage>110</lpage><pub-id pub-id-type="doi">10.3897/zookeys.582.7684</pub-id></mixed-citation></tp:treatment-meta><tp:nomenclature><tp:taxon-name>
              <tp:taxon-name-part taxon-name-part-type="genus">Testudacarus</tp:taxon-name-part>
              <tp:taxon-name-part taxon-name-part-type="species">rectangulatus</tp:taxon-name-part>
              <object-id xmlns:xlink="http://www.w3.org/1999/xlink" content-type="zoobank" xlink:type="simple">http://zoobank.org/A7CA6FCE-2D33-482B-AF90-7C93964F5D71</object-id>
            </tp:taxon-name><tp:taxon-authority>O’Neill &amp; Dowling</tp:taxon-authority><tp:taxon-status xmlns:xlink="http://www.w3.org/1999/xlink" xlink:type="simple">sp. n.</tp:taxon-status></tp:nomenclature><tp:treatment-sec sec-type="Type series"><title>Type series.</title><p>
            <bold>Holotype (1♂): Washington, USA</bold>: 1♂ from Mason County, Olympic National Forest, Cabin Creek, by Hamma Hamma River (<named-content xmlns:xlink="http://www.w3.org/1999/xlink" content-type="dwc:verbatimCoordinates" xlink:type="simple"><named-content content-type="geo-json" specific-use="{&#34;type&#34;:&#34;Point&#34;,&#34;coordinates&#34;:[-123.1275,47.595556]}" xlink:type="simple">47°35'44.00"N, 123°7'39.00"W</named-content></named-content>), 22 July 2013, by JC O’Neill and WA Nelson, JNOW13-0722-004 (Specimen 138494 – DNA#1521)</p></tp:treatment-sec><tp:treatment-sec sec-type="Type deposition"><title>Type deposition.</title><p>Holotype (1♂) deposited at <named-content xmlns:xlink="http://www.w3.org/1999/xlink" content-type="dwc:institutional_code" xlink:type="simple">CNC</named-content></p></tp:treatment-sec><tp:treatment-sec sec-type="Diagnosis"><title>Diagnosis.</title><p>Since morphological variation is limited, a combination of morphology and distribution is best used to diagnosed members of the complex. These mites occur in the Olympic Mountains, while <italic><tp:taxon-name><tp:taxon-name-part taxon-name-part-type="genus">Testudacarus</tp:taxon-name-part> <tp:taxon-name-part taxon-name-part-type="species">elongatus</tp:taxon-name-part></tp:taxon-name></italic> occur in Washington within and east of the Cascade Mountains, and <italic><tp:taxon-name><tp:taxon-name-part taxon-name-part-type="genus">Testudacarus</tp:taxon-name-part> <tp:taxon-name-part taxon-name-part-type="species">oblongatus</tp:taxon-name-part></tp:taxon-name></italic> occur along the western Coast of Washington, Oregon, California, and British Columbia. Additionally, both <italic><tp:taxon-name><tp:taxon-name-part taxon-name-part-type="genus">Testudacarus</tp:taxon-name-part> <tp:taxon-name-part taxon-name-part-type="species">elongatus</tp:taxon-name-part></tp:taxon-name></italic> and these mites differ from <italic><tp:taxon-name><tp:taxon-name-part taxon-name-part-type="genus">Testudacarus</tp:taxon-name-part> <tp:taxon-name-part taxon-name-part-type="species">oblongatus</tp:taxon-name-part></tp:taxon-name></italic> in having more robust lateral platelets; most notably, lateral-platelet-4 tends to be larger in these two species than <italic><tp:taxon-name><tp:taxon-name-part taxon-name-part-type="genus">Testudacarus</tp:taxon-name-part> <tp:taxon-name-part taxon-name-part-type="species">oblongatus</tp:taxon-name-part></tp:taxon-name></italic>, and is in direct or near direct contact with lateral-platelet-2. Reversely, <italic><tp:taxon-name><tp:taxon-name-part taxon-name-part-type="genus">Testudacarus</tp:taxon-name-part> <tp:taxon-name-part taxon-name-part-type="species">oblongatus</tp:taxon-name-part></tp:taxon-name></italic> generally have less robust platelets and a smaller lateral-platelet-4 that has a noticeable gap between it and lateral-platelet-2. Limited specimens were found of <italic><tp:taxon-name><tp:taxon-name-part taxon-name-part-type="genus">Testudacarus</tp:taxon-name-part> <tp:taxon-name-part taxon-name-part-type="species">elongatus</tp:taxon-name-part></tp:taxon-name></italic> and <italic><tp:taxon-name><tp:taxon-name-part taxon-name-part-type="genus">Testudacarus</tp:taxon-name-part> <tp:taxon-name-part taxon-name-part-type="species">rectangulatus</tp:taxon-name-part></tp:taxon-name></italic>, but <italic><tp:taxon-name><tp:taxon-name-part taxon-name-part-type="genus">Testudacarus</tp:taxon-name-part> <tp:taxon-name-part taxon-name-part-type="species">rectangulatus</tp:taxon-name-part></tp:taxon-name></italic> appear to have leg and pedipalp measurements roughly 10% larger than <italic><tp:taxon-name><tp:taxon-name-part taxon-name-part-type="genus">Testudacarus</tp:taxon-name-part> <tp:taxon-name-part taxon-name-part-type="species">elongatus</tp:taxon-name-part></tp:taxon-name></italic> even between individuals of similar idiosoma size. More data is needed to better diagnose these species.</p></tp:treatment-sec><tp:treatment-sec sec-type="Description"><title>Description.</title><p>
            <bold>Female (n=0)</bold> unknown.</p><p>
            <bold>Male (n=1)</bold> with characteristics of genus with following specifications.</p><p>Gnathosoma — Subcapitulum [173 ventral length; 108 dorsal length; 105 tall] ovoid with short rostrum. Chelicerae [150 long] unmodified with lightly curved fangs <!--PageBreak-->[33-37 long]. Pedipalp [249 long] unmodified. Trochanter [35 long; 34 wide]. Femur [60 long; 48 wide]. Genu [56 long; 40 wide]. Tibia [75 long; 25 wide]. Tarsus [23 long; 12 wide].</p><p>Dorsum (Fig. <xref ref-type="fig" rid="F46">46</xref>) — [773 long; 495 wide] oblong and colorless. Dorsal plate [649 long; 413 wide]. Dorso-glandularia-4 [173 apart] lateral to [41] and anterior to [63] muscle scars. Platelets colorless. Anterio-medial platelet [183 long; 108 wide] trapeziform to nearly triangular (posterior margin strongly shortened). Anterio-lateral platelets [216 long; 114 wide] near rectangular. Lateral platelets as follows: lateral-1 [40 long; 45 wide]; lateral-2 [161 long; 41 wide]; lateral-3 [39 long; 23 wide]; lateral-4 [165 long; 40 wide]; lateral-5 [55 long; 34 wide]; lateral-6 [112 long; 49 wide]; lateral-7 [69 long; 37 wide].</p><fig id="F46" position="float" orientation="portrait"><label>Figure 46.</label><caption><p>
          <italic><tp:taxon-name><tp:taxon-name-part taxon-name-part-type="genus">Testudacarus</tp:taxon-name-part> <tp:taxon-name-part taxon-name-part-type="species">rectangulatus</tp:taxon-name-part></tp:taxon-name></italic> male: (<bold>Left</bold>) dorsum; (<bold>Right</bold>) venter. Scale: 100 µm.</p></caption><graphic xmlns:xlink="http://www.w3.org/1999/xlink" xlink:href="zookeys-582-013-g046.jpg" position="float" orientation="portrait" xlink:type="simple" id="oo_86237.jpg"/></fig><p>Venter (Fig. <xref ref-type="fig" rid="F46">46</xref>) — [929 long; 492 wide] oblong. Primary sclerotization [855 long]. Gnathosomal bay [83 dorsal length; 162 ventral length; 89 wide]. Coxal field [577 long; 390 wide]. Coxa-I [278 long; 116 midlength]. Coxa-II + III [122 distance to top of coxa-II; 203 distance to top of coxa-III; 439 distance to bottom of coxa-III; <!--PageBreak-->317 total length]. Coxa-IV [375 distance to top; 201 total length]. Genital field [461 distance to top; 647 distance to bottom; 186 total length; 133 width; 299 distance from gnathosomal bay; 183 distance from coxa-I; 208 distance to excretory pore; 282 distance to caudad]. Genital skeleton [250 long]. Distance to excretory pore [855].</p><p>Legs — colorless. Total leg and podomere lengths as follows: Leg-I [603 total; trochanter 61; basifemur 103; telofemur 89; genu 116; tibia 124; tarsus 108]. Leg-II [610 total; trochanter 63; basifemur 101; telofemur 85; genu 115; tibia 126; tarsus 120]. Leg-III [674 total; trochanter 63; basifemur 110; telofemur 86; genu 130; tibia 145; tarsus 137]. Leg-IV [870 total; trochanter 87; basifemur 123; telofemur 130; genu 179; tibia 189; tarsus 160].</p></tp:treatment-sec><tp:treatment-sec sec-type="Etymology"><title>Etymology.</title><p>Specific epithet <italic><tp:taxon-name><tp:taxon-name-part taxon-name-part-type="species">rectangulatus</tp:taxon-name-part></tp:taxon-name></italic> (<italic>rectangulum</italic>, L. straight angle) refers to the boxy, elongate idiosoma of adults.</p></tp:treatment-sec><tp:treatment-sec sec-type="Distribution"><title>Distribution.</title><p>One specimen found in Mason County in the Olympic Mountains, Washington.</p></tp:treatment-sec></tp:taxon-treatment>
