# Supplementary material for: Systematics of testudacarine torrent mites (Acari, Hydrachnidia, Torrenticolidae) with descriptions of 13 new species from North America
Source: Zookeys. 2016 Apr 21;(582):13–110. doi: 10.3897/zookeys.582.7684 (PMC4857046; doi:10.3897/zookeys.582.7684)
Supplement: XML Treatment for Testudacarus oblongatus [file zookeys.582.7684-treatment21.xml]

<!DOCTYPE tp:taxon-treatment
  PUBLIC "-//TaxonX//DTD Taxonomic Treatment Publishing DTD v0 20100105//EN" "tax-treatment-NSO.dtd">
<tp:taxon-treatment xmlns:tp="http://www.plazi.org/taxpub"><tp:treatment-meta><kwd-group><label>Taxon classification</label><kwd><named-content content-type="kingdom">Animalia</named-content></kwd><kwd><named-content content-type="order">Trombidiformes</named-content></kwd><kwd><named-content content-type="family">Torrenticolidae</named-content></kwd></kwd-group><mixed-citation publication-type="journal"><person-group><name><surname>O’Neill</surname><given-names>Joseph C.</given-names></name><name><surname>Fisher</surname><given-names>J. Ray</given-names></name><name><surname>Nelson</surname><given-names>Whitney A.</given-names></name><name><surname>Skvarla</surname><given-names>Micheal J.</given-names></name><name><surname>Fisher</surname><given-names>Danielle M.</given-names></name><name><surname>Dowling</surname><given-names>Ashley P. G.</given-names></name></person-group><article-title>Systematics of testudacarine torrent mites (<tp:taxon-name><tp:taxon-name-part taxon-name-part-type="subclass">Acari</tp:taxon-name-part></tp:taxon-name>, <tp:taxon-name><tp:taxon-name-part taxon-name-part-type="above-genus">Hydrachnidia</tp:taxon-name-part></tp:taxon-name>, <tp:taxon-name><tp:taxon-name-part taxon-name-part-type="genus">Torrenticolidae</tp:taxon-name-part></tp:taxon-name>) with descriptions of 13 new species from North America</article-title><source>Zookeys</source><day>21</day><month>4</month><year>2016</year><volume>2016</volume><issue>582</issue><fpage>13</fpage><lpage>110</lpage><pub-id pub-id-type="doi">10.3897/zookeys.582.7684</pub-id></mixed-citation></tp:treatment-meta><tp:nomenclature><tp:taxon-name>
              <tp:taxon-name-part taxon-name-part-type="genus">Testudacarus</tp:taxon-name-part>
              <tp:taxon-name-part taxon-name-part-type="species">oblongatus</tp:taxon-name-part>
              <object-id xmlns:xlink="http://www.w3.org/1999/xlink" content-type="zoobank" xlink:type="simple">http://zoobank.org/411D6BD4-3740-4FE0-A7BB-30733BF28851</object-id>
            </tp:taxon-name><tp:taxon-authority>O’Neill &amp; Dowling</tp:taxon-authority><tp:taxon-status xmlns:xlink="http://www.w3.org/1999/xlink" xlink:type="simple">sp. n.</tp:taxon-status></tp:nomenclature><tp:treatment-sec sec-type="Type series"><title>Type series.</title><p>
            <bold>Holotype (1♀): Oregon, USA</bold>: 1♀ from Curry County, Siskiyou National Forest, confluence of tributary and Wheeler Creek, off NF 1205 (<named-content xmlns:xlink="http://www.w3.org/1999/xlink" content-type="dwc:verbatimCoordinates" xlink:type="simple"><named-content content-type="geo-json" specific-use="{&#34;type&#34;:&#34;Point&#34;,&#34;coordinates&#34;:[-124.148056,42.078333]}" xlink:type="simple">42°4'42.00"N, 124°8'53.00"W</named-content></named-content>), by JR Fisher, JRF13-0814-004 (Specimen 146728 – DNA#2138); P<bold>aratypes (11♀, 9♂): British Columbia, Canada</bold>: (allotype) 1♂ from Vancouver Island, beside Harris Creek Mainline 5 km west of Old Hillcrest Gate (26 km west of Mesachie Lake) (<named-content xmlns:xlink="http://www.w3.org/1999/xlink" content-type="dwc:verbatimCoordinates" xlink:type="simple"><named-content content-type="geo-json" specific-use="{&#34;type&#34;:&#34;Point&#34;,&#34;coordinates&#34;:[-124.222222,48.668611]}" xlink:type="simple">48°40'7.00"N, 124°13'20.00"W</named-content></named-content>), 3 July 2010, by IM Smith, IMS100095 (Specimen 146776 – DNA#2192); 2♀ and 1♂ from Vancouver Island, beside Harris Creek Mainline 5 km west of Old Hillcrest Gate (26 km west of Mesachie Lake) (<named-content xmlns:xlink="http://www.w3.org/1999/xlink" content-type="dwc:verbatimCoordinates" xlink:type="simple"><named-content content-type="geo-json" specific-use="{&#34;type&#34;:&#34;Point&#34;,&#34;coordinates&#34;:[-124.222222,48.668611]}" xlink:type="simple">48°40'7.00"N, 124°13'20.00"W</named-content></named-content>), 3 July 2010, by IM Smith, IMS100095; 3♀ and 1♂ from Vancouver Island, beside Highway 4 16.6 km east of road to Ucluelet (Pacific Rim Road) (<named-content xmlns:xlink="http://www.w3.org/1999/xlink" content-type="dwc:verbatimCoordinates" xlink:type="simple"><named-content content-type="geo-json" specific-use="{&#34;type&#34;:&#34;Point&#34;,&#34;coordinates&#34;:[-125.9,49.15]}" xlink:type="simple">49°9'N, 125°54'W</named-content></named-content>), 18-19 July 1979, by IM Smith, IMS790047; 1♀ and 3♂ from Bonanza Pass Walker Creek Picnic Area beside Highway 3 between Grand Forks and Castlegar (<named-content xmlns:xlink="http://www.w3.org/1999/xlink" content-type="dwc:verbatimCoordinates" xlink:type="simple"><named-content content-type="geo-json" specific-use="{&#34;type&#34;:&#34;Point&#34;,&#34;coordinates&#34;:[-118.083333,49.166667]}" xlink:type="simple">49°10'N, 118°5'W</named-content></named-content>), 20 July 1988, by IM Smith, IMS880034; 1♂ from Vancouver Island, Honeymoon Bay Wildflower Reserve, (<named-content xmlns:xlink="http://www.w3.org/1999/xlink" content-type="dwc:verbatimCoordinates" xlink:type="simple"><named-content content-type="geo-json" specific-use="{&#34;type&#34;:&#34;Point&#34;,&#34;coordinates&#34;:[-124.202778,48.827222]}" xlink:type="simple">48°49'38.00"N, 124°12'10.00"W</named-content></named-content>), 19 June 1979, by IM Smith, IMS790023A; 1♀ from Vancouver Island, beside Harris Creek Mainline 5 km west of Old Hillcrest Gate (26 km west of Mesachie Lake) (<named-content xmlns:xlink="http://www.w3.org/1999/xlink" content-type="dwc:verbatimCoordinates" xlink:type="simple"><named-content content-type="geo-json" specific-use="{&#34;type&#34;:&#34;Point&#34;,&#34;coordinates&#34;:[-124.221944,48.668333]}" xlink:type="simple">48°40'6.00"N, 124°13'19.00"W</named-content></named-content>), 3 July 2010, by IM Smith, IMS100097; 2♀ from Vancouver Island, beside Harris Creek Mainline 5 km west of Old Hillcrest Gate (26 km west of Mesachie Lake) (<named-content xmlns:xlink="http://www.w3.org/1999/xlink" content-type="dwc:verbatimCoordinates" xlink:type="simple"><named-content content-type="geo-json" specific-use="{&#34;type&#34;:&#34;Point&#34;,&#34;coordinates&#34;:[-124.221111,48.668333]}" xlink:type="simple">48°40'6.00"N, 124°13'16.00"W</named-content></named-content>), 10 July 1988, by IM Smith, IMS880007; <bold>California, USA</bold>: 1♂ from Monterey County, Los Padres National Forest, Lucia, beside Ferguson-Nacimiento Road 5.6 km east of Route 1 (<named-content xmlns:xlink="http://www.w3.org/1999/xlink" content-type="dwc:verbatimCoordinates" xlink:type="simple"><named-content content-type="geo-json" specific-use="{&#34;type&#34;:&#34;Point&#34;,&#34;coordinates&#34;:[-121.475278,36.000833]}" xlink:type="simple">36°0'3.00"N, 121°28'31.00"W</named-content></named-content>), 3 June 2010, by IM Smith, IMS100048; 1♂ from Trinity County, Shasta-Trinity National Forest, beside Route 36 6.2 km west of Forest Glen Station Campground (<named-content xmlns:xlink="http://www.w3.org/1999/xlink" content-type="dwc:verbatimCoordinates" xlink:type="simple"><named-content content-type="geo-json" specific-use="{&#34;type&#34;:&#34;Point&#34;,&#34;coordinates&#34;:[-123.390556,40.3825]}" xlink:type="simple">40°22'57.00"N, 123°23'26.00"W</named-content></named-content>), 11 June <!--PageBreak-->2010, by IM Smith, IMS100061; 1♀ from Trinity County, Shasta-Trinity National Forest, beside Route 36 7 km west of Forest Glen Station Campground (<named-content xmlns:xlink="http://www.w3.org/1999/xlink" content-type="dwc:verbatimCoordinates" xlink:type="simple"><named-content content-type="geo-json" specific-use="{&#34;type&#34;:&#34;Point&#34;,&#34;coordinates&#34;:[-123.399167,40.384722]}" xlink:type="simple">40°23'5.00"N, 123°23'57.00"W</named-content></named-content>), 11 June 2010, by IM Smith, IMS100062; <bold>Oregon, USA</bold>: 1♀ from Curry County, Siskiyou National Forest, confluence of tributary and Wheeler Creek, off NF 1205 (<named-content xmlns:xlink="http://www.w3.org/1999/xlink" content-type="dwc:verbatimCoordinates" xlink:type="simple"><named-content content-type="geo-json" specific-use="{&#34;type&#34;:&#34;Point&#34;,&#34;coordinates&#34;:[-124.148056,42.078333]}" xlink:type="simple">42°4'42.00"N, 124°8'53.00"W</named-content></named-content>), by JR Fisher, JRF13-0814-004.</p></tp:treatment-sec><tp:treatment-sec sec-type="Type deposition"><title>Type deposition.</title><p>Holotype (1♀), allotype (1♂), and ten paratypes (6♀, 4♂) deposited at <named-content xmlns:xlink="http://www.w3.org/1999/xlink" content-type="dwc:institutional_code" xlink:type="simple">CNC</named-content>; nine paratypes (5♀, 4♂) at <abbrev xmlns:xlink="http://www.w3.org/1999/xlink" content-type="institution" xlink:title="Acari Collection of the University of Arkansas" xlink:type="simple">ACUA</abbrev>.</p></tp:treatment-sec><tp:treatment-sec sec-type="Diagnosis"><title>Diagnosis.</title><p>Since morphological variation is limited, a combination of morphology and distribution is best used to diagnosed members of the complex. These mites occur along the western coast of Washington, Oregon, California, and British Columbia, while <italic><tp:taxon-name><tp:taxon-name-part taxon-name-part-type="genus">Testudacarus</tp:taxon-name-part> <tp:taxon-name-part taxon-name-part-type="species">elongatus</tp:taxon-name-part></tp:taxon-name></italic> occur in Washington within and east of the Cascade Mountains, and <italic><tp:taxon-name><tp:taxon-name-part taxon-name-part-type="genus">Testudacarus</tp:taxon-name-part> <tp:taxon-name-part taxon-name-part-type="species">rectangulatus</tp:taxon-name-part></tp:taxon-name></italic> occur in the Olympic Mountains. These mites differ from others in the complex in having less robust platelets and a smaller lateral-platelet-4 that has a noticeable gap between it and lateral-platelet-2. Reversely lateral-platelet-4 tends to be larger in the other two species of the complex than <italic><tp:taxon-name><tp:taxon-name-part taxon-name-part-type="genus">Testudacarus</tp:taxon-name-part> <tp:taxon-name-part taxon-name-part-type="species">oblongatus</tp:taxon-name-part></tp:taxon-name></italic>, and is in direct or near direct contact with lateral-platelet-2.</p></tp:treatment-sec><tp:treatment-sec sec-type="Description"><title>Description.</title><p>
            <bold>Female (n=11)</bold> with characteristics of genus with following specifications.</p><p>Gnathosoma — Subcapitulum [192–208 ventral length; 116–132 dorsal length; 120–134 tall] ovoid with short rostrum. Chelicerae [149–166 long] unmodified with lightly curved fangs [33–36 long]. Pedipalp [231–242 long] unmodified. Trochanter [31–36 long; 30–33 wide]. Femur [58–63 long; 45–49 wide]. Genu [53–59 long; 36–38 wide]. Tibia [64–69 long; 22–25 wide]. Tarsus [20–25 long; 11–12 wide].</p><p>Dorsum (Fig. <xref ref-type="fig" rid="F47">47</xref>) — [826–915 long; 539–623 wide] oblong and colorless. Dorsal plate [695–779 long; 446–449 wide]. Primary sclerotization [617–701 long]. Dorso-glandularia-4 [188–280 apart] slightly anterior to [0–26] and well lateral to [42–82] muscle scars. Platelets colorless. Anterio-medial platelet [182–211 long; 101–120 wide] trapeziform to nearly triangular (posterior margin strongly shortened). Anterio-lateral platelets [213–244 long; 111–135 wide] near rectangular and without noticeable bump. Lateral platelets as follows: lateral-1 [60–80 long; 46–54 wide]; lateral-2 [149–180 long; 39–50 wide]; lateral-3 [30–50 long; 18–28 wide]; lateral-4 [158–193 long; 33–46 wide]; lateral-5 [44–72 long; 25–48 wide]; lateral-6 [128–142 long; 31–53 wide]; lateral-7 [52–89 long; 25–40 wide].</p><fig id="F47" position="float" orientation="portrait"><label>Figure 47.</label><caption><p>
          <italic><tp:taxon-name><tp:taxon-name-part taxon-name-part-type="genus">Testudacarus</tp:taxon-name-part> <tp:taxon-name-part taxon-name-part-type="species">oblongatus</tp:taxon-name-part></tp:taxon-name></italic> female: (<bold>Left</bold>) dorsum; (<bold>Right</bold>) venter. Scale: 100 µm.</p></caption><graphic xmlns:xlink="http://www.w3.org/1999/xlink" xlink:href="zookeys-582-013-g047.jpg" position="float" orientation="portrait" xlink:type="simple" id="oo_86238.jpg"/></fig><p>Venter (Fig. <xref ref-type="fig" rid="F47">47</xref>) — [1022–1095 long; 586–664 wide] oblong. Primary sclerotization [860–947 long] extensive. Gnathosomal bay [74–109 dorsal length; 176–190 ventral length; 78–116 wide]. Coxal field [603–632 long; 424–507 wide]. Coxa-I [288–319 long; 112–137 midlength]. Coxa-II + III [123–136 distance to top of coxa-II; 222–238 distance to top of coxa-III; 413–456 distance to bottom of coxa-III; 298–330 total length] extensive. Coxa-IV [385–425 distance to top; 196–218 total length]. Genital field [415–446 distance to top; 618–656 distance to bottom; 196–210 total length; 155–178 width; 239–267 distance from gnathosomal bay; 117–137 distance from coxa-I; 278–335 distance to excretory pore; 402–452 distance to caudad]. Eggs [173–175 long; 1–2 eggs]. Distance to excretory pore [902–983].</p><!--PageBreak--><p>Legs — colorless. Total leg and podomere lengths as follows: Leg-I [623–676 total; trochanter 72–85; basifemur 106–115; telofemur 85–94; genu 114–129; tibia 123–137; tarsus 109–120]. Leg-II [642–689 total; trochanter 75–80; basifemur 108–117; telofemur 88–94; genu 115–135; tibia 131–152; tarsus 119–133]. Leg-III [710–777 total; trochanter 70–80; basifemur 106–126; telofemur 92–100; genu 129–151; tibia 151–172; tarsus 146–161]. Leg-IV [941–1001 total; trochanter 106–125; basifemur 135–150; telofemur 139–146; genu 188–199; tibia 197–215; tarsus 160–178].</p><p>
            <bold>Male (n=9)</bold> similar to female except for sexually dimorphic characters previously discussed and with following specifications.</p><p>Gnathosoma — Subcapitulum [153–177 ventral length; 99–118 dorsal length; 98–110 tall]. Chelicerae [123–148 long]. Fangs [28–32 long]. Pedipalp [201–231 long]. Trochanter [29–33 long; 27–30 wide]. Femur [51–55 long; 37–46 wide]. Genu [44–55 long; width 32–37 wide]. Tibia [54–66 long; 20–23 wide]. Tarsus [19–22 long; 10–12 wide].</p><!--PageBreak--><p>Dorsum (Fig. <xref ref-type="fig" rid="F48">48</xref>) — [683–775 long; 405–496 wide]. Dorsal plate [566–648 long; 356–437 wide] occasionally with minute area of secondary sclerotization. Dorso-glandularia-4 [139–231 apart] roughly equal distance anterior to [22–85] and lateral to [25–60] muscle scars. Anterio-medial platelet [156–186 long; 90–119 wide]. Anterio-lateral platelets [180–213 long; 87–110 wide]. Lateral platelets as follows: lateral-1 [44–60 long; 32–50 wide]; lateral-2 [105–161 long; 25–42 wide]; lateral-3 [33–70 long; 18–27 wide]; lateral-4 [105–150 long; 25–41 wide]; lateral-5 [44–65 long; 28–41 wide]; lateral-6 [85–105 long; 29–40 wide]; lateral-7 [54–76 long; 25–39 wide].</p><fig id="F48" position="float" orientation="portrait"><label>Figure 48.</label><caption><p>
          <italic><tp:taxon-name><tp:taxon-name-part taxon-name-part-type="genus">Testudacarus</tp:taxon-name-part> <tp:taxon-name-part taxon-name-part-type="species">oblongatus</tp:taxon-name-part></tp:taxon-name></italic> male: (<bold>Left</bold>) dorsum; (<bold>Right</bold>) venter. Scale: 100 µm.</p></caption><graphic xmlns:xlink="http://www.w3.org/1999/xlink" xlink:href="zookeys-582-013-g048.jpg" position="float" orientation="portrait" xlink:type="simple" id="oo_86239.jpg"/></fig><p>Venter (Fig. <xref ref-type="fig" rid="F48">48</xref>) — [809–936 long; 432–551 wide]. Primary sclerotization [724–863 long]. Gnathosomal bay [69–88 dorsal length; 133–168 ventral length; 59–99 wide]. Coxal field [491–577 long; 331–424 wide]. Coxa-I [235–279 long; 102–117 midlength]. Coxa-II + III [100–120 distance to top of coxa-II; 178–210 distance to top of coxa-III; 365–432 distance to bottom of coxa-III; 265–315 total length]. Coxa-IV [323–381 length to top; 168–202 total length]. Genital field [381–458 distance <!--PageBreak-->to top; 550–636 distance to bottom; 161–185 total length; 119–130 width; 248–298 distance from gnathosomal bay; 146–187 distance from coxa-I; 174–241 distance to excretory pore; 250–314 distance to caudad]. Genital skeleton [225–255 long; 123–152 wide]. Distance to excretory pore [724–863].</p><p>Legs — total leg and podomere lengths as follows: Leg-I [526–617 total; trochanter 57–69; basifemur 90–103; telofemur 75–90; genu 100–116; tibia 105–124; tarsus 97–116]. Leg-II [536–629 total; trochanter 59–70; basifemur 87–106; telofemur 73–86; genu 100–117; tibia 106–134; tarsus 104–123]. Leg-III [589–691 total; trochanter 60–73; basifemur 89–111; telofemur 71–90; genu 115–130; tibia 123–151; tarsus 128–147]. Leg-IV [810–878 total; trochanter 92–101; basifemur 112–125; telofemur 114–127; genu 144–177; tibia 158–188; tarsus 143–168]</p></tp:treatment-sec><tp:treatment-sec sec-type="Etymology"><title>Etymology.</title><p>Specific epithet <italic><tp:taxon-name><tp:taxon-name-part taxon-name-part-type="species">oblongatus</tp:taxon-name-part></tp:taxon-name></italic> (<italic>oblong</italic>-, L. rather long) referring to the oblong idiosoma.</p></tp:treatment-sec><tp:treatment-sec sec-type="Distribution"><title>Distribution.</title><p>West coast of British Columbia, Washington, Oregon, and California.</p></tp:treatment-sec></tp:taxon-treatment>
