# Supplementary material for: Systematics of testudacarine torrent mites (Acari, Hydrachnidia, Torrenticolidae) with descriptions of 13 new species from North America
Source: Zookeys. 2016 Apr 21;(582):13–110. doi: 10.3897/zookeys.582.7684 (PMC4857046; doi:10.3897/zookeys.582.7684)
Supplement: XML Treatment for Testudacarus tripeltatus [file zookeys.582.7684-treatment22.xml]

<!DOCTYPE tp:taxon-treatment
  PUBLIC "-//TaxonX//DTD Taxonomic Treatment Publishing DTD v0 20100105//EN" "tax-treatment-NSO.dtd">
<tp:taxon-treatment xmlns:tp="http://www.plazi.org/taxpub"><tp:treatment-meta><kwd-group><label>Taxon classification</label><kwd><named-content content-type="kingdom">Animalia</named-content></kwd><kwd><named-content content-type="order">Trombidiformes</named-content></kwd><kwd><named-content content-type="family">Torrenticolidae</named-content></kwd></kwd-group><mixed-citation publication-type="journal"><person-group><name><surname>O’Neill</surname><given-names>Joseph C.</given-names></name><name><surname>Fisher</surname><given-names>J. Ray</given-names></name><name><surname>Nelson</surname><given-names>Whitney A.</given-names></name><name><surname>Skvarla</surname><given-names>Micheal J.</given-names></name><name><surname>Fisher</surname><given-names>Danielle M.</given-names></name><name><surname>Dowling</surname><given-names>Ashley P. G.</given-names></name></person-group><article-title>Systematics of testudacarine torrent mites (<tp:taxon-name><tp:taxon-name-part taxon-name-part-type="subclass">Acari</tp:taxon-name-part></tp:taxon-name>, <tp:taxon-name><tp:taxon-name-part taxon-name-part-type="above-genus">Hydrachnidia</tp:taxon-name-part></tp:taxon-name>, <tp:taxon-name><tp:taxon-name-part taxon-name-part-type="genus">Torrenticolidae</tp:taxon-name-part></tp:taxon-name>) with descriptions of 13 new species from North America</article-title><source>Zookeys</source><day>21</day><month>4</month><year>2016</year><volume>2016</volume><issue>582</issue><fpage>13</fpage><lpage>110</lpage><pub-id pub-id-type="doi">10.3897/zookeys.582.7684</pub-id></mixed-citation></tp:treatment-meta><tp:nomenclature><tp:taxon-name>
              <tp:taxon-name-part taxon-name-part-type="genus">Testudacarus</tp:taxon-name-part>
              <tp:taxon-name-part taxon-name-part-type="species">tripeltatus</tp:taxon-name-part>
              <object-id xmlns:xlink="http://www.w3.org/1999/xlink" content-type="zoobank" xlink:type="simple">http://zoobank.org/3871B946-C254-4A5E-81A2-2B4E45E5A47F</object-id>
            </tp:taxon-name><tp:taxon-authority>Walter, 1928</tp:taxon-authority><tp:nomenclature-citation-list><tp:nomenclature-citation><tp:taxon-name><tp:taxon-name-part taxon-name-part-type="genus">Testudacarus</tp:taxon-name-part> <tp:taxon-name-part taxon-name-part-type="species">tripeltatus</tp:taxon-name-part></tp:taxon-name><comment>: <xref ref-type="bibr" rid="B105">Walter 1928</xref>: 62, 64, 75–77; <xref ref-type="bibr" rid="B106">Walter 1929</xref>: 217, 220; <xref ref-type="bibr" rid="B57">Marshall 1943</xref>: 318, 320, 322; <xref ref-type="bibr" rid="B85">Radford 1950</xref>: 120; <xref ref-type="bibr" rid="B5">Baker and Wharton 1952</xref>: 295; <xref ref-type="bibr" rid="B60">Mitchell 1954</xref>: 40; <xref ref-type="bibr" rid="B47">Imamura 1955</xref>: 182, 188; <xref ref-type="bibr" rid="B101">Viets 1956</xref>: 256; <xref ref-type="bibr" rid="B14">Cook 1967</xref>: 5; <xref ref-type="bibr" rid="B55">Lundblad 1967</xref>: 418; <xref ref-type="bibr" rid="B15">Cook 1974</xref>: 146; <xref ref-type="bibr" rid="B77">Prasad 1974</xref>: 50–52, 186, 235; <xref ref-type="bibr" rid="B49">Imamura 1976</xref>: 283–284; <xref ref-type="bibr" rid="B103">Viets 1987</xref>: 724; <xref ref-type="bibr" rid="B16">Cramer 1992</xref>: 14; <xref ref-type="bibr" rid="B108">Wiles 1997a</xref>: 199, 201, 209; <xref ref-type="bibr" rid="B109">Wiles 1997b</xref>: 1245; <xref ref-type="bibr" rid="B76">Pešić and Smit 2007</xref>: 49–50; <xref ref-type="bibr" rid="B75">Pešić et al. 2010</xref>: 15.</comment></tp:nomenclature-citation></tp:nomenclature-citation-list></tp:nomenclature><tp:treatment-sec sec-type="Type series"><title>Type series.</title><p>
            <bold>Holotype (1♀): Himachal Pradesh, India</bold>: (1♀) from Kangra Valley, Upper Dharamsala, Bhagsunath, June 4<sup>th</sup> 1926, by Dr Hora.</p></tp:treatment-sec><tp:treatment-sec sec-type="Type deposition"><title>Type deposition.</title><p>Holotype (1♀) at Naturhistorisches Museum Basel, Switzerland.</p></tp:treatment-sec><tp:treatment-sec sec-type="Diagnosis"><title>Diagnosis.</title><p>
            <italic><tp:taxon-name><tp:taxon-name-part taxon-name-part-type="genus">Testudacarus</tp:taxon-name-part> <tp:taxon-name-part taxon-name-part-type="species">tripeltatus</tp:taxon-name-part></tp:taxon-name></italic> can be differentiated from all other Asian species by distribution (India, Java, and Bhutan) and large size (dorsal length &gt;700 µm). More research and updated descriptions are needed for a better diagnosis.</p></tp:treatment-sec><tp:treatment-sec sec-type="Distribution"><title>Distribution.</title><p>India (<xref ref-type="bibr" rid="B105">Walter 1928</xref>), Java (<xref ref-type="bibr" rid="B106">Walter 1929</xref>), and Bhutan (<xref ref-type="bibr" rid="B76">Pešić and Smit 2007</xref>).</p></tp:treatment-sec><ref-list><ref id="B105"><mixed-citation xmlns:xlink="http://www.w3.org/1999/xlink" xlink:type="simple">
          <person-group><name name-style="western"><surname>Walter</surname><given-names>C</given-names></name></person-group> (<year>1928</year>) <article-title>Zur kenntnis der mikrofauna von Britisch Indien. II. <tp:taxon-name><tp:taxon-name-part taxon-name-part-type="above-genus">Hydracarina</tp:taxon-name-part></tp:taxon-name>.</article-title> <source>Records of the Indian Museum</source> <volume>30</volume>: <fpage>57</fpage>–<lpage>108</lpage>.</mixed-citation></ref><ref id="B106"><mixed-citation xmlns:xlink="http://www.w3.org/1999/xlink" xlink:type="simple">
          <person-group><name name-style="western"><surname>Walter</surname><given-names>C</given-names></name></person-group> (<year>1929</year>) <article-title>Hydracarinen aus Java.</article-title> <source>Treubia</source> <volume>11</volume>: <fpage>211</fpage>–<lpage>273</lpage>.</mixed-citation></ref><ref id="B57"><mixed-citation xmlns:xlink="http://www.w3.org/1999/xlink" xlink:type="simple">
          <person-group><name name-style="western"><surname>Marshall</surname><given-names>R</given-names></name></person-group> (<year>1943</year>) <article-title><tp:taxon-name><tp:taxon-name-part taxon-name-part-type="above-genus">Hydracarina</tp:taxon-name-part></tp:taxon-name> from California. Part I.</article-title> <source>Transactions of the American Microscopical Society</source> <volume>62</volume>: <fpage>306</fpage>–<lpage>324</lpage>. doi: <ext-link xlink:type="simple" ext-link-type="doi" xlink:href="10.2307/3223036">10.2307/3223036</ext-link></mixed-citation></ref><ref id="B85"><mixed-citation xmlns:xlink="http://www.w3.org/1999/xlink" xlink:type="simple">
          <person-group><name name-style="western"><surname>Radford</surname><given-names>CD</given-names></name></person-group> (<year>1950</year>) <source>Systematic check list of mite genera and type species</source>. <publisher-name>Union Internationale des Sciences Biologiques</publisher-name>. <series>Série C</series>, Section Entomologique <volume>1</volume>: <fpage>1</fpage>–<lpage>232</lpage>.</mixed-citation></ref><ref id="B5"><mixed-citation xmlns:xlink="http://www.w3.org/1999/xlink" xlink:type="simple">
          <person-group><name name-style="western"><surname>Baker</surname><given-names>EW</given-names></name><name name-style="western"><surname>Wharton</surname><given-names>GW</given-names></name></person-group> (<year>1952</year>) <source>An Introduction to Acarology.</source> <publisher-name>The Macmillan Company</publisher-name>, <publisher-loc>New York</publisher-loc>, <size units="page">465 pp</size>.</mixed-citation></ref><ref id="B60"><mixed-citation xmlns:xlink="http://www.w3.org/1999/xlink" xlink:type="simple">
          <person-group><name name-style="western"><surname>Mitchell</surname><given-names>RD</given-names></name></person-group> (<year>1954</year>) <article-title>Check list of North American water-mites.</article-title> <source>Fieldiana: Zoology</source> <volume>35</volume>: <fpage>27</fpage>–<lpage>70</lpage>.</mixed-citation></ref><ref id="B47"><mixed-citation xmlns:xlink="http://www.w3.org/1999/xlink" xlink:type="simple">
          <person-group><name name-style="western"><surname>Imamura</surname><given-names>T</given-names></name></person-group> (<year>1955</year>) <article-title>Crenophilous and rheophilous water-mites from Mishima and its vicinity.</article-title> <source>Bulletin of the Biogeographical Society of Japan</source> <volume>16-19</volume>: <fpage>181</fpage>–<lpage>192</lpage>.</mixed-citation></ref><ref id="B101"><mixed-citation xmlns:xlink="http://www.w3.org/1999/xlink" xlink:type="simple">
          <person-group><name name-style="western"><surname>Viets</surname><given-names>K</given-names></name></person-group> (<year>1956</year>) <source>Die milben des süßwassers und des meeres: <tp:taxon-name><tp:taxon-name-part taxon-name-part-type="above-genus">Hydrachnellae</tp:taxon-name-part></tp:taxon-name> und <tp:taxon-name><tp:taxon-name-part taxon-name-part-type="family">Halacaridae</tp:taxon-name-part></tp:taxon-name> (<tp:taxon-name><tp:taxon-name-part taxon-name-part-type="subclass">Acari</tp:taxon-name-part></tp:taxon-name>). Zweiter un dritter teil. Katalog und nomenklator.</source> <publisher-name>Gustav Fischer</publisher-name>, <publisher-loc>Jena</publisher-loc>, <size units="page">870 pp</size>.</mixed-citation></ref><ref id="B14"><mixed-citation xmlns:xlink="http://www.w3.org/1999/xlink" xlink:type="simple">
          <person-group><name name-style="western"><surname>Cook</surname><given-names>DR</given-names></name></person-group> (<year>1967</year>) <article-title>Water mites from India.</article-title> <source>Memoirs of the American Entomological Institute</source> <volume>9</volume>: <fpage>1</fpage>–<lpage>411</lpage>.</mixed-citation></ref><ref id="B55"><mixed-citation xmlns:xlink="http://www.w3.org/1999/xlink" xlink:type="simple">
          <person-group><name name-style="western"><surname>Lundblad</surname><given-names>CO</given-names></name></person-group> (<year>1967</year>) <article-title>Wassermilben von Hinterindien.</article-title> <source>Arkiv för Zoologi</source> <volume>19</volume>: <fpage>391</fpage>–<lpage>419</lpage>. <comment>[In German]</comment></mixed-citation></ref><ref id="B15"><mixed-citation xmlns:xlink="http://www.w3.org/1999/xlink" xlink:type="simple">
          <person-group><name name-style="western"><surname>Cook</surname><given-names>DR</given-names></name></person-group> (<year>1974</year>) <article-title>Water mite genera and subgenera.</article-title> <source>Memoirs of the American Entomological Institute</source> <volume>21</volume>: <fpage>1</fpage>–<lpage>841</lpage>.</mixed-citation></ref><ref id="B77"><mixed-citation xmlns:xlink="http://www.w3.org/1999/xlink" xlink:type="simple">
          <person-group><name name-style="western"><surname>Prasad</surname><given-names>V</given-names></name></person-group> (<year>1974</year>) <source>A Catalogue of Mites of India.</source> <publisher-name>Indira Acarology Publishing House</publisher-name>, <publisher-loc>Ludhiana</publisher-loc>, <size units="page">320 pp</size>.</mixed-citation></ref><ref id="B49"><mixed-citation xmlns:xlink="http://www.w3.org/1999/xlink" xlink:type="simple">
          <person-group><name name-style="western"><surname>Imamura</surname><given-names>T</given-names></name></person-group> (<year>1976</year>) <article-title>Two new species of water-mites from Nikko National Park, Japan.</article-title> <source>Annotationes Zoologicae Japonenses</source> <volume>49</volume>: <fpage>279</fpage>–<lpage>284</lpage>.</mixed-citation></ref><ref id="B103"><mixed-citation xmlns:xlink="http://www.w3.org/1999/xlink" xlink:type="simple">
          <person-group><name name-style="western"><surname>Viets</surname><given-names>KO</given-names></name></person-group> (<year>1987</year>) <article-title>Die milben des Süßwassers (<tp:taxon-name><tp:taxon-name-part taxon-name-part-type="above-genus">Hydrachnellae</tp:taxon-name-part></tp:taxon-name> und <tp:taxon-name><tp:taxon-name-part taxon-name-part-type="family">Halacaridae</tp:taxon-name-part></tp:taxon-name> [part.], <tp:taxon-name><tp:taxon-name-part taxon-name-part-type="subclass">Acari</tp:taxon-name-part></tp:taxon-name>). 2: Katalog.</article-title> <source>Sonderbände des Naturwissenschaftlichen Vereins in Hamburg</source> <volume>8</volume>: <fpage>1</fpage>–<lpage>1012</lpage>. [In German]</mixed-citation></ref><ref id="B16"><mixed-citation xmlns:xlink="http://www.w3.org/1999/xlink" xlink:type="simple">
          <person-group><name name-style="western"><surname>Cramer</surname><given-names>C</given-names></name></person-group> (<year>1992</year>) <article-title>Estudios sobre hidracáridos Mexicanos, familia <tp:taxon-name><tp:taxon-name-part taxon-name-part-type="genus">Torrenticolidae</tp:taxon-name-part></tp:taxon-name>. I. Cinco especies nuevas de <italic><tp:taxon-name><tp:taxon-name-part taxon-name-part-type="genus">Neoatractides</tp:taxon-name-part></tp:taxon-name></italic> y <italic><tp:taxon-name><tp:taxon-name-part taxon-name-part-type="genus">Torrenticola</tp:taxon-name-part></tp:taxon-name></italic> y primer registro de <italic><tp:taxon-name><tp:taxon-name-part taxon-name-part-type="genus">Testudacarus</tp:taxon-name-part></tp:taxon-name></italic> para México.</article-title> <source>Anales Instituto de Biologia, Universidad Nacionale Autónoma de México, Seria Zoologia</source> <volume>63</volume>: <fpage>13</fpage>–<lpage>27</lpage>. <comment>[In Spanish]</comment></mixed-citation></ref><ref id="B108"><mixed-citation xmlns:xlink="http://www.w3.org/1999/xlink" xlink:type="simple">
          <person-group><name name-style="western"><surname>Wiles</surname><given-names>PR</given-names></name></person-group> (<year>1997a</year>) <article-title>Asian and Oriental <tp:taxon-name><tp:taxon-name-part taxon-name-part-type="genus">Torrenticolidae</tp:taxon-name-part></tp:taxon-name> Piersig, 1902 (<tp:taxon-name><tp:taxon-name-part taxon-name-part-type="subclass">Acari</tp:taxon-name-part></tp:taxon-name>: <tp:taxon-name><tp:taxon-name-part taxon-name-part-type="above-genus">Hydrachnidia</tp:taxon-name-part></tp:taxon-name>: <tp:taxon-name><tp:taxon-name-part taxon-name-part-type="superfamily">Lebertioidea</tp:taxon-name-part></tp:taxon-name>): a revision of the family and descriptions of ne species of <italic><tp:taxon-name><tp:taxon-name-part taxon-name-part-type="genus">Torrenticola</tp:taxon-name-part></tp:taxon-name></italic> Piersig and <italic><tp:taxon-name><tp:taxon-name-part taxon-name-part-type="genus">Pseudotorrenticola</tp:taxon-name-part></tp:taxon-name></italic> Walter, from Southeast Asia.</article-title> <source>Journal of Natural History</source> <volume>31</volume>: <fpage>191</fpage>–<lpage>236</lpage>. doi: <ext-link xlink:type="simple" ext-link-type="doi" xlink:href="10.1080/00222939700770121">10.1080/00222939700770121</ext-link></mixed-citation></ref><ref id="B109"><mixed-citation xmlns:xlink="http://www.w3.org/1999/xlink" xlink:type="simple">
          <person-group><name name-style="western"><surname>Wiles</surname><given-names>PR</given-names></name></person-group> (<year>1997b</year>) <article-title>The homology of glands and glandularia in the water mites (<tp:taxon-name><tp:taxon-name-part taxon-name-part-type="subclass">Acari</tp:taxon-name-part></tp:taxon-name>: <tp:taxon-name><tp:taxon-name-part taxon-name-part-type="above-genus">Hydrachnidia</tp:taxon-name-part></tp:taxon-name>).</article-title> <source>Journal of Natural History</source> <volume>31</volume>: <fpage>1237</fpage>–<lpage>1251</lpage>. doi: <ext-link xlink:type="simple" ext-link-type="doi" xlink:href="10.1080/00222939700770671">10.1080/00222939700770671</ext-link></mixed-citation></ref><ref id="B76"><mixed-citation xmlns:xlink="http://www.w3.org/1999/xlink" xlink:type="simple">
          <person-group><name name-style="western"><surname>Pešić</surname><given-names>V</given-names></name><name name-style="western"><surname>Smit</surname><given-names>H</given-names></name></person-group> (<year>2007</year>) <article-title>First records of water mites (<tp:taxon-name><tp:taxon-name-part taxon-name-part-type="subclass">Acari</tp:taxon-name-part></tp:taxon-name>: <tp:taxon-name><tp:taxon-name-part taxon-name-part-type="above-genus">Hydrachnidia</tp:taxon-name-part></tp:taxon-name>) from Bhutan, with descriptions of two new species.</article-title> <source>Zootaxa</source> <volume>1613</volume>: <fpage>45</fpage>–<lpage>56</lpage>.</mixed-citation></ref><ref id="B75"><mixed-citation xmlns:xlink="http://www.w3.org/1999/xlink" xlink:type="simple">
          <person-group><name name-style="western"><surname>Pešić</surname><given-names>V</given-names></name><name name-style="western"><surname>Chatterjee</surname><given-names>T</given-names></name><name name-style="western"><surname>Bordoloi</surname><given-names>S</given-names></name></person-group> (<year>2010</year>) <article-title>A checklist of the water mites (<tp:taxon-name><tp:taxon-name-part taxon-name-part-type="subclass">Acari</tp:taxon-name-part></tp:taxon-name>: <tp:taxon-name><tp:taxon-name-part taxon-name-part-type="above-genus">Hydrachnidia</tp:taxon-name-part></tp:taxon-name>) of India, with new records and description of one new species.</article-title> <source>Zootaxa</source> <volume>2617</volume>: <fpage>1</fpage>–<lpage>54</lpage>.</mixed-citation></ref></ref-list></tp:taxon-treatment>
