# Supplementary material for: Systematics of testudacarine torrent mites (Acari, Hydrachnidia, Torrenticolidae) with descriptions of 13 new species from North America
Source: Zookeys. 2016 Apr 21;(582):13–110. doi: 10.3897/zookeys.582.7684 (PMC4857046; doi:10.3897/zookeys.582.7684)
Supplement: XML Treatment for Testudacarus okadai [file zookeys.582.7684-treatment24.xml]

<!DOCTYPE tp:taxon-treatment
  PUBLIC "-//TaxonX//DTD Taxonomic Treatment Publishing DTD v0 20100105//EN" "tax-treatment-NSO.dtd">
<tp:taxon-treatment xmlns:tp="http://www.plazi.org/taxpub"><tp:treatment-meta><kwd-group><label>Taxon classification</label><kwd><named-content content-type="kingdom">Animalia</named-content></kwd><kwd><named-content content-type="order">Trombidiformes</named-content></kwd><kwd><named-content content-type="family">Torrenticolidae</named-content></kwd></kwd-group><mixed-citation publication-type="journal"><person-group><name><surname>O’Neill</surname><given-names>Joseph C.</given-names></name><name><surname>Fisher</surname><given-names>J. Ray</given-names></name><name><surname>Nelson</surname><given-names>Whitney A.</given-names></name><name><surname>Skvarla</surname><given-names>Micheal J.</given-names></name><name><surname>Fisher</surname><given-names>Danielle M.</given-names></name><name><surname>Dowling</surname><given-names>Ashley P. G.</given-names></name></person-group><article-title>Systematics of testudacarine torrent mites (<tp:taxon-name><tp:taxon-name-part taxon-name-part-type="subclass">Acari</tp:taxon-name-part></tp:taxon-name>, <tp:taxon-name><tp:taxon-name-part taxon-name-part-type="above-genus">Hydrachnidia</tp:taxon-name-part></tp:taxon-name>, <tp:taxon-name><tp:taxon-name-part taxon-name-part-type="genus">Torrenticolidae</tp:taxon-name-part></tp:taxon-name>) with descriptions of 13 new species from North America</article-title><source>Zookeys</source><day>21</day><month>4</month><year>2016</year><volume>2016</volume><issue>582</issue><fpage>13</fpage><lpage>110</lpage><pub-id pub-id-type="doi">10.3897/zookeys.582.7684</pub-id></mixed-citation></tp:treatment-meta><tp:nomenclature><tp:taxon-name>
              <tp:taxon-name-part taxon-name-part-type="genus">Testudacarus</tp:taxon-name-part>
              <tp:taxon-name-part taxon-name-part-type="species">okadai</tp:taxon-name-part>
              <object-id xmlns:xlink="http://www.w3.org/1999/xlink" content-type="zoobank" xlink:type="simple">http://zoobank.org/B66EFC5E-2C6A-448A-91E8-C5B1D7922654</object-id>
            </tp:taxon-name><tp:taxon-authority>Imamura, 1976</tp:taxon-authority><tp:nomenclature-citation-list><tp:nomenclature-citation><tp:taxon-name><tp:taxon-name-part taxon-name-part-type="genus">Testudacarus</tp:taxon-name-part> <tp:taxon-name-part taxon-name-part-type="species">okadai</tp:taxon-name-part></tp:taxon-name><comment>: <xref ref-type="bibr" rid="B49">Imamura 1976</xref>: 279, 281–284; <xref ref-type="bibr" rid="B50">Imamura 1980</xref>: 342–343; <xref ref-type="bibr" rid="B103">Viets 1987</xref>: 724; <xref ref-type="bibr" rid="B108">Wiles 1997a</xref>: 201, 209; <xref ref-type="bibr" rid="B1">Abé 2005</xref>: 120; <xref ref-type="bibr" rid="B2">Abé 2006</xref>: 6; <xref ref-type="bibr" rid="B3">Abé et al. 2006</xref>: 14; <xref ref-type="bibr" rid="B76">Pešić and Smit 2007</xref>: 50.</comment></tp:nomenclature-citation></tp:nomenclature-citation-list></tp:nomenclature><tp:treatment-sec sec-type="Type series"><title>Type series.</title><p>
            <bold>Holotype (1♀): Tichigi, Japan</bold>: Onisawa, Shôbuga-Hama, Nikkô National Park, 13 May 1974, by Y. Okada.; <bold>Allotype (1♂?): Tichigi, Japan</bold>: Onisawa, Shôbuga-Hama, Nikkô National Park, 13 May 1974, by Y. Okada.</p><p>The types were not examined for this publication.</p><!--PageBreak--></tp:treatment-sec><tp:treatment-sec sec-type="Type deposition"><title>Type deposition.</title><p>Holotype (1♀) and allotype (1♂?) at Taiji Imamura Collection at Ibaraki Nature Museum, Japan.</p><p>Holotype loans are not available from Ibaraki Nature Museum. The museum provided a low-magnification photograph through e-mail, though permission to print the photograph was not obtained.</p></tp:treatment-sec><tp:treatment-sec sec-type="Diagnosis"><title>Diagnosis.</title><p>These mites differ from all other Asian <tp:taxon-name><tp:taxon-name-part taxon-name-part-type="subfamily">Testudacarinae</tp:taxon-name-part></tp:taxon-name> by distribution (Japan), and from <italic><tp:taxon-name><tp:taxon-name-part taxon-name-part-type="genus">Testudacarus</tp:taxon-name-part> <tp:taxon-name-part taxon-name-part-type="species">tripeltatus</tp:taxon-name-part></tp:taxon-name></italic> by small size (dorsal length &lt;700 µm). <italic><tp:taxon-name><tp:taxon-name-part taxon-name-part-type="genus">Testudacarus</tp:taxon-name-part> <tp:taxon-name-part taxon-name-part-type="species">okadai</tp:taxon-name-part></tp:taxon-name></italic> may be conspecific with <italic><tp:taxon-name><tp:taxon-name-part taxon-name-part-type="genus">Testudacarus</tp:taxon-name-part> <tp:taxon-name-part taxon-name-part-type="species">japonicus</tp:taxon-name-part></tp:taxon-name></italic>. More research and updated descriptions are needed for a better diagnosis.</p></tp:treatment-sec><tp:treatment-sec sec-type="Distribution"><title>Distribution.</title><p>Throughout Honshu, Japan (<xref ref-type="bibr" rid="B50">Imamura 1980</xref>).</p></tp:treatment-sec><tp:treatment-sec sec-type="Discussion"><title>Discussion.</title><p>A drawing of the “male” dorsum is left out of the <italic><tp:taxon-name><tp:taxon-name-part taxon-name-part-type="genus">Testudacarus</tp:taxon-name-part> <tp:taxon-name-part taxon-name-part-type="species">okadai</tp:taxon-name-part></tp:taxon-name></italic> description. This is of the utmost importance because the sex of the “male” specimen is in question. The positioning of the genital field in relation to coxae-IV and the short coxae-II+III midline is typical of female testudacarines, but the coxal field size in relation to the venter is typical of males (Fig. <xref ref-type="fig" rid="F7">7</xref>). Furthermore, Imamura states the “feature and shape of dorsal shields are all similar to those of the female” (<xref ref-type="bibr" rid="B49">Imamura 1976</xref>). Again, testudacarine male and female dorso-glandularia-4 are positioned differently with respect to the muscle scars. While his word choice of “similar” suggests this difference could exist, without a more elaborate description or a drawing it is impossible to tell (<xref ref-type="bibr" rid="B49">Imamura 1976</xref>, <xref ref-type="bibr" rid="B50">1980</xref>). In short, it is possible that this is an atypically small female, or a teneral female that has not undergone secondary growth and sclerotization. <xref ref-type="bibr" rid="B49">Imamura (1976)</xref> continues to confuse sexual dimorphism when he states: “the female of <italic><tp:taxon-name><tp:taxon-name-part taxon-name-part-type="species">okadai</tp:taxon-name-part></tp:taxon-name></italic> n. sp. is also clearly distinguished from… <italic><tp:taxon-name><tp:taxon-name-part taxon-name-part-type="species">japonicus</tp:taxon-name-part></tp:taxon-name></italic>… by the feature of the venter.” Although this is true, it is because one is female and the other male. This casts suspicion on <italic><tp:taxon-name><tp:taxon-name-part taxon-name-part-type="genus">Testudacarus</tp:taxon-name-part> <tp:taxon-name-part taxon-name-part-type="species">okadai</tp:taxon-name-part></tp:taxon-name></italic>. <xref ref-type="bibr" rid="B49">Imamura (1976)</xref> seems to be suggesting they are separate species based on his confusions about sexual differences. <italic><tp:taxon-name><tp:taxon-name-part taxon-name-part-type="genus">Testudacarus</tp:taxon-name-part> <tp:taxon-name-part taxon-name-part-type="species">okadai</tp:taxon-name-part></tp:taxon-name></italic> could be synonymous with <italic><tp:taxon-name><tp:taxon-name-part taxon-name-part-type="genus">Testudacarus</tp:taxon-name-part> <tp:taxon-name-part taxon-name-part-type="species">japonicus</tp:taxon-name-part></tp:taxon-name></italic> and this issue should be further explored. <xref ref-type="bibr" rid="B108">Wiles (1997a)</xref> offers a key to Asian species, but the characters he used to differentiate species are also differences between sexes and therefore are not useful.</p></tp:treatment-sec><tp:treatment-sec><!--Section generated to contain objects referenced in tp:taxon-treatment.--><fig id="F7" position="float" orientation="portrait"><label>Figure 7.</label><caption><p>Testudacarine sexual dimorphism: female dorsal shield (<bold>A</bold>) and ventral shield (<bold>C</bold>) differing from male (<bold>B, D</bold>) by the following characters: 1) dorso-glandularia-4 positioned far closer to muscle scares; 2) area of secondary sclerotization always present (males rarely present; very small if present); 3) with shorter coxae-II+III midline; 4) genital field enveloped by coxal field; 5) larger and rounder body (males around 80% of female size); 6) excretory pore well separated from ventral line of secondary sclerotization.</p></caption><graphic xmlns:xlink="http://www.w3.org/1999/xlink" xlink:href="zookeys-582-013-g007.jpg" position="float" orientation="portrait" xlink:type="simple" id="oo_86198.jpg"/></fig></tp:treatment-sec><ref-list><ref id="B49"><mixed-citation xmlns:xlink="http://www.w3.org/1999/xlink" xlink:type="simple">
          <person-group><name name-style="western"><surname>Imamura</surname><given-names>T</given-names></name></person-group> (<year>1976</year>) <article-title>Two new species of water-mites from Nikko National Park, Japan.</article-title> <source>Annotationes Zoologicae Japonenses</source> <volume>49</volume>: <fpage>279</fpage>–<lpage>284</lpage>.</mixed-citation></ref><ref id="B50"><mixed-citation xmlns:xlink="http://www.w3.org/1999/xlink" xlink:type="simple">
          <person-group><name name-style="western"><surname>Imamura</surname><given-names>T</given-names></name></person-group> (<year>1980</year>) <article-title><tp:taxon-name><tp:taxon-name-part taxon-name-part-type="above-genus">Hydrachnellae</tp:taxon-name-part></tp:taxon-name>.</article-title> In: <person-group><name name-style="western"><surname>Ehara</surname><given-names>S</given-names></name></person-group> (<role>Ed.</role>) <issue-title>Illustrations of the mites and ticks of Japan.</issue-title> <source>Zenokoku Noson Kyoiku Kyokai, Tokyo</source>, <fpage>330</fpage>–<lpage>379</lpage>. <comment>[In Japanese]</comment></mixed-citation></ref><ref id="B103"><mixed-citation xmlns:xlink="http://www.w3.org/1999/xlink" xlink:type="simple">
          <person-group><name name-style="western"><surname>Viets</surname><given-names>KO</given-names></name></person-group> (<year>1987</year>) <article-title>Die milben des Süßwassers (<tp:taxon-name><tp:taxon-name-part taxon-name-part-type="above-genus">Hydrachnellae</tp:taxon-name-part></tp:taxon-name> und <tp:taxon-name><tp:taxon-name-part taxon-name-part-type="family">Halacaridae</tp:taxon-name-part></tp:taxon-name> [part.], <tp:taxon-name><tp:taxon-name-part taxon-name-part-type="subclass">Acari</tp:taxon-name-part></tp:taxon-name>). 2: Katalog.</article-title> <source>Sonderbände des Naturwissenschaftlichen Vereins in Hamburg</source> <volume>8</volume>: <fpage>1</fpage>–<lpage>1012</lpage>. [In German]</mixed-citation></ref><ref id="B108"><mixed-citation xmlns:xlink="http://www.w3.org/1999/xlink" xlink:type="simple">
          <person-group><name name-style="western"><surname>Wiles</surname><given-names>PR</given-names></name></person-group> (<year>1997a</year>) <article-title>Asian and Oriental <tp:taxon-name><tp:taxon-name-part taxon-name-part-type="genus">Torrenticolidae</tp:taxon-name-part></tp:taxon-name> Piersig, 1902 (<tp:taxon-name><tp:taxon-name-part taxon-name-part-type="subclass">Acari</tp:taxon-name-part></tp:taxon-name>: <tp:taxon-name><tp:taxon-name-part taxon-name-part-type="above-genus">Hydrachnidia</tp:taxon-name-part></tp:taxon-name>: <tp:taxon-name><tp:taxon-name-part taxon-name-part-type="superfamily">Lebertioidea</tp:taxon-name-part></tp:taxon-name>): a revision of the family and descriptions of ne species of <italic><tp:taxon-name><tp:taxon-name-part taxon-name-part-type="genus">Torrenticola</tp:taxon-name-part></tp:taxon-name></italic> Piersig and <italic><tp:taxon-name><tp:taxon-name-part taxon-name-part-type="genus">Pseudotorrenticola</tp:taxon-name-part></tp:taxon-name></italic> Walter, from Southeast Asia.</article-title> <source>Journal of Natural History</source> <volume>31</volume>: <fpage>191</fpage>–<lpage>236</lpage>. doi: <ext-link xlink:type="simple" ext-link-type="doi" xlink:href="10.1080/00222939700770121">10.1080/00222939700770121</ext-link></mixed-citation></ref><ref id="B1"><mixed-citation xmlns:xlink="http://www.w3.org/1999/xlink" xlink:type="simple">
          <person-group><name name-style="western"><surname>Abé</surname><given-names>H</given-names></name></person-group> (<year>2005</year>) <article-title>Annotated checklist of Japanese water mites (<tp:taxon-name><tp:taxon-name-part taxon-name-part-type="subclass">Acari</tp:taxon-name-part></tp:taxon-name>: <tp:taxon-name><tp:taxon-name-part taxon-name-part-type="order">Prostigmata</tp:taxon-name-part></tp:taxon-name>: <tp:taxon-name><tp:taxon-name-part taxon-name-part-type="above-genus">Hydracarina</tp:taxon-name-part></tp:taxon-name>).</article-title> <source>Acta Arachnologica</source> <volume>54</volume>: <fpage>111</fpage>–<lpage>145</lpage>. doi: <ext-link xlink:type="simple" ext-link-type="doi" xlink:href="10.2476/asjaa.54.111">10.2476/asjaa.54.111</ext-link></mixed-citation></ref><ref id="B2"><mixed-citation xmlns:xlink="http://www.w3.org/1999/xlink" xlink:type="simple">
          <person-group><name name-style="western"><surname>Abé</surname><given-names>H</given-names></name></person-group> (<year>2006</year>) <article-title>A catalogue of Japanese water mites (<tp:taxon-name><tp:taxon-name-part taxon-name-part-type="subclass">Acari</tp:taxon-name-part></tp:taxon-name>: <tp:taxon-name><tp:taxon-name-part taxon-name-part-type="order">Prostigmata</tp:taxon-name-part></tp:taxon-name>: <tp:taxon-name><tp:taxon-name-part taxon-name-part-type="above-genus">Hydracarina</tp:taxon-name-part></tp:taxon-name>).</article-title> <source>The Acarological Society of Japan</source> <volume>15</volume>: <fpage>1</fpage>–<lpage>16</lpage>. doi: <ext-link xlink:type="simple" ext-link-type="doi" xlink:href="10.2300/acari.15.1">10.2300/acari.15.1</ext-link> <comment>[In Japanese]</comment></mixed-citation></ref><ref id="B3"><mixed-citation xmlns:xlink="http://www.w3.org/1999/xlink" xlink:type="simple">
          <person-group><name name-style="western"><surname>Abé</surname><given-names>H</given-names></name><name name-style="western"><surname>Imamura</surname><given-names>T</given-names></name><name name-style="western"><surname>Kikuchi</surname><given-names>Y</given-names></name></person-group> (<year>2006</year>) <article-title>Catalogue of type specimens of aquatic mites (<tp:taxon-name><tp:taxon-name-part taxon-name-part-type="subclass">Acari</tp:taxon-name-part></tp:taxon-name>, <tp:taxon-name><tp:taxon-name-part taxon-name-part-type="above-genus">Hydrachnellae</tp:taxon-name-part></tp:taxon-name> and <tp:taxon-name><tp:taxon-name-part taxon-name-part-type="family">Halacaridae</tp:taxon-name-part></tp:taxon-name>) in the Taiji Imamura collection of Ibaraki Nature Museum, Ibaraki, Japan.</article-title> <source>Bulletin of Ibaraki Nature Museum</source> <volume>9</volume>: <fpage>1</fpage>–<lpage>18</lpage>.</mixed-citation></ref><ref id="B76"><mixed-citation xmlns:xlink="http://www.w3.org/1999/xlink" xlink:type="simple">
          <person-group><name name-style="western"><surname>Pešić</surname><given-names>V</given-names></name><name name-style="western"><surname>Smit</surname><given-names>H</given-names></name></person-group> (<year>2007</year>) <article-title>First records of water mites (<tp:taxon-name><tp:taxon-name-part taxon-name-part-type="subclass">Acari</tp:taxon-name-part></tp:taxon-name>: <tp:taxon-name><tp:taxon-name-part taxon-name-part-type="above-genus">Hydrachnidia</tp:taxon-name-part></tp:taxon-name>) from Bhutan, with descriptions of two new species.</article-title> <source>Zootaxa</source> <volume>1613</volume>: <fpage>45</fpage>–<lpage>56</lpage>.</mixed-citation></ref></ref-list></tp:taxon-treatment>
