# Supplementary material for: Systematics of testudacarine torrent mites (Acari, Hydrachnidia, Torrenticolidae) with descriptions of 13 new species from North America
Source: Zookeys. 2016 Apr 21;(582):13–110. doi: 10.3897/zookeys.582.7684 (PMC4857046; doi:10.3897/zookeys.582.7684)
Supplement: XML Treatment for Testudacarus binodipalpis [file zookeys.582.7684-treatment25.xml]

<!DOCTYPE tp:taxon-treatment
  PUBLIC "-//TaxonX//DTD Taxonomic Treatment Publishing DTD v0 20100105//EN" "tax-treatment-NSO.dtd">
<tp:taxon-treatment xmlns:tp="http://www.plazi.org/taxpub"><tp:treatment-meta><kwd-group><label>Taxon classification</label><kwd><named-content content-type="kingdom">Animalia</named-content></kwd><kwd><named-content content-type="order">Trombidiformes</named-content></kwd><kwd><named-content content-type="family">Torrenticolidae</named-content></kwd></kwd-group><mixed-citation publication-type="journal"><person-group><name><surname>O’Neill</surname><given-names>Joseph C.</given-names></name><name><surname>Fisher</surname><given-names>J. Ray</given-names></name><name><surname>Nelson</surname><given-names>Whitney A.</given-names></name><name><surname>Skvarla</surname><given-names>Micheal J.</given-names></name><name><surname>Fisher</surname><given-names>Danielle M.</given-names></name><name><surname>Dowling</surname><given-names>Ashley P. G.</given-names></name></person-group><article-title>Systematics of testudacarine torrent mites (<tp:taxon-name><tp:taxon-name-part taxon-name-part-type="subclass">Acari</tp:taxon-name-part></tp:taxon-name>, <tp:taxon-name><tp:taxon-name-part taxon-name-part-type="above-genus">Hydrachnidia</tp:taxon-name-part></tp:taxon-name>, <tp:taxon-name><tp:taxon-name-part taxon-name-part-type="genus">Torrenticolidae</tp:taxon-name-part></tp:taxon-name>) with descriptions of 13 new species from North America</article-title><source>Zookeys</source><day>21</day><month>4</month><year>2016</year><volume>2016</volume><issue>582</issue><fpage>13</fpage><lpage>110</lpage><pub-id pub-id-type="doi">10.3897/zookeys.582.7684</pub-id></mixed-citation></tp:treatment-meta><tp:nomenclature><tp:taxon-name>
              <tp:taxon-name-part taxon-name-part-type="genus">Testudacarus</tp:taxon-name-part>
              <tp:taxon-name-part taxon-name-part-type="species">binodipalpis</tp:taxon-name-part>
              <object-id xmlns:xlink="http://www.w3.org/1999/xlink" content-type="zoobank" xlink:type="simple">http://zoobank.org/0AF046B5-9FA7-4DA2-9C08-7051076DA7AC</object-id>
            </tp:taxon-name><tp:taxon-authority>Guo &amp; Jin, 2005</tp:taxon-authority><tp:nomenclature-citation-list><tp:nomenclature-citation><tp:taxon-name><tp:taxon-name-part taxon-name-part-type="genus">Testudacarus</tp:taxon-name-part> <tp:taxon-name-part taxon-name-part-type="species">binodipalpis</tp:taxon-name-part></tp:taxon-name><comment>: <xref ref-type="bibr" rid="B28">Guo and Jin 2005</xref>: 70; <xref ref-type="bibr" rid="B52">Jin et al. 2010</xref>: 111.</comment></tp:nomenclature-citation></tp:nomenclature-citation-list></tp:nomenclature><tp:treatment-sec sec-type="Type series"><title>Type series.</title><p>
            <bold>Holotype (1♀): Guizhou, China</bold>: Mt. Fanjing (27°49'–28.01'N, 108°46'–108°49'E), 29 July 2001, by Guo Jian-Jun, 2001-VII-291; <bold>Paratype (1♀): Guizhou, China</bold>: Mt. Fanjing (27°49'–28.01'N, 108°46'–108°49'E), 4 Aug 2001, by Guo Jian-Jun, 2001-VII-292.</p><p>The types were not examined for this publication; contact with the authors was attempted but unsuccessful and the the types were not examined.</p></tp:treatment-sec><tp:treatment-sec sec-type="Type deposition"><title>Type deposition.</title><p>
              
                Institute of Entomology
              , Guizhou University.</p><!--PageBreak--></tp:treatment-sec><tp:treatment-sec sec-type="Diagnosis"><title>Diagnosis.</title><p>These mites can differ from all other <tp:taxon-name><tp:taxon-name-part taxon-name-part-type="subfamily">Testudacarinae</tp:taxon-name-part></tp:taxon-name> by distribution (China) and from <italic><tp:taxon-name><tp:taxon-name-part taxon-name-part-type="genus">Testudacarus</tp:taxon-name-part> <tp:taxon-name-part taxon-name-part-type="species">tripeltatus</tp:taxon-name-part></tp:taxon-name></italic> by their small size (dorsal length &lt;700 µm). More research and updated descriptions are needed for a better diagnosis.</p></tp:treatment-sec><tp:treatment-sec sec-type="Distribution"><title>Distribution.</title><p>Mt. Fanjing (<xref ref-type="bibr" rid="B28">Guo and Jin 2005</xref>) and Fujian, China (<xref ref-type="bibr" rid="B52">Jin et al. 2010</xref>).</p></tp:treatment-sec><tp:treatment-sec sec-type="Remarks"><title>Remarks.</title><p>
            <italic><tp:taxon-name><tp:taxon-name-part taxon-name-part-type="genus">Testudacarus</tp:taxon-name-part> <tp:taxon-name-part taxon-name-part-type="species">binodipalpis</tp:taxon-name-part></tp:taxon-name></italic> was described from one female and one “male.” The described “male” is almost certainly a female as it exhibits all female sexual characters and no ejaculatory complex is noted in the description. However, these two females differ in some noteworthy respects. From illustrations it appears that the smaller female seems to have undergone tertiary sclerotization, while the larger female seems to have only undergone primary and secondary sclerotization. The size and positioning of lateral platelets are also quite different in each specimen. For these reasons the specimens should be re-examined as they might represent two species diagnosable by size. <xref ref-type="bibr" rid="B28">Guo and Jin (2005)</xref> state that <italic><tp:taxon-name><tp:taxon-name-part taxon-name-part-type="genus">Testudacarus</tp:taxon-name-part> <tp:taxon-name-part taxon-name-part-type="species">binodipalpis</tp:taxon-name-part></tp:taxon-name></italic> can be separated from other <italic><tp:taxon-name><tp:taxon-name-part taxon-name-part-type="genus">Testudacarus</tp:taxon-name-part></tp:taxon-name></italic> by “the possession of 2 tubercles on the ventral surface of the” pedipalp tibia and the genu and femur “both with a feathered seta on the ventral surface.” These pedipalp characters do not work as they are plesiomorphic for all <italic><tp:taxon-name><tp:taxon-name-part taxon-name-part-type="genus">Testudacarus</tp:taxon-name-part></tp:taxon-name></italic> (Fig. <xref ref-type="fig" rid="F5">5</xref>). <xref ref-type="bibr" rid="B28">Guo and Jin (2005)</xref> also state that the “dorsal and ventral apodeme both [have] a round terminal tip; [coxae-IV] with a triangular base.” These additional characters are unhelpful in separating any testudacarines.</p></tp:treatment-sec><tp:treatment-sec><!--Section generated to contain objects referenced in tp:taxon-treatment.--><fig id="F5" position="float" orientation="portrait"><label>Figure 5.</label><caption><p>Testudacarine gnathosoma (generalized): chelicerae (c); posterio-dorsal apodeme (pda); posterio-ventral apodeme (pva); subcapitulum (sc); fang (f); rostrum (r).</p></caption><graphic xmlns:xlink="http://www.w3.org/1999/xlink" xlink:href="zookeys-582-013-g005.jpg" position="float" orientation="portrait" xlink:type="simple" id="oo_86196.jpg"/></fig></tp:treatment-sec><ref-list><ref id="B28"><mixed-citation xmlns:xlink="http://www.w3.org/1999/xlink" xlink:type="simple">
          <person-group><name name-style="western"><surname>Guo</surname><given-names>J-J</given-names></name><name name-style="western"><surname>Jin</surname><given-names>D-C</given-names></name></person-group> (<year>2005</year>) <article-title>Description of a new species <italic><tp:taxon-name><tp:taxon-name-part taxon-name-part-type="genus">Testudacarus</tp:taxon-name-part></tp:taxon-name></italic> in the subfamily <tp:taxon-name><tp:taxon-name-part taxon-name-part-type="subfamily">Testudacarinae</tp:taxon-name-part></tp:taxon-name> newly recorded from China (<tp:taxon-name><tp:taxon-name-part taxon-name-part-type="subclass">Acari</tp:taxon-name-part></tp:taxon-name>, <tp:taxon-name><tp:taxon-name-part taxon-name-part-type="superfamily">Lebertioidea</tp:taxon-name-part></tp:taxon-name>, <tp:taxon-name><tp:taxon-name-part taxon-name-part-type="genus">Torrenticolidae</tp:taxon-name-part></tp:taxon-name>).</article-title> <source>Acta Zootaxonomica Sinica</source> <volume>30</volume>: <fpage>70</fpage>–<lpage>72</lpage>.</mixed-citation></ref><ref id="B52"><mixed-citation xmlns:xlink="http://www.w3.org/1999/xlink" xlink:type="simple">
          <person-group><name name-style="western"><surname>Jin</surname><given-names>D-C</given-names></name><name name-style="western"><surname>Yi</surname><given-names>T-C</given-names></name><name name-style="western"><surname>Guo</surname><given-names>J-J</given-names></name></person-group> (<year>2010</year>) <article-title>A review of progress in taxonomy of water mites from China (<tp:taxon-name><tp:taxon-name-part taxon-name-part-type="subclass">Acari</tp:taxon-name-part></tp:taxon-name>: <tp:taxon-name><tp:taxon-name-part taxon-name-part-type="above-genus">Hydrachnidia</tp:taxon-name-part></tp:taxon-name>).</article-title> In: <person-group><name name-style="western"><surname>Zhang</surname><given-names>Z-Q</given-names></name><name name-style="western"><surname>Hong</surname><given-names>X-Y</given-names></name><name name-style="western"><surname>Fan</surname><given-names>Q-H</given-names></name></person-group> (<role>Eds</role>) Xin J-L, <issue-title>Centenary: Progress in Chinese Acarology.</issue-title> <source>Zoosymposia</source> <volume>4</volume>: <fpage>106</fpage>–<lpage>119</lpage>.</mixed-citation></ref></ref-list></tp:taxon-treatment>
